# Supplementary material for: Lipoprotein Lpp regulates the mechanical properties of the E. coli cell envelope
Source: Nat Commun. 2020 Apr 14;11:1789. doi: 10.1038/s41467-020-15489-1 (PMC7156740; doi:10.1038/s41467-020-15489-1)
Supplement: Supplementary file 3 — Source Data [file 41467_2020_15489_MOESM3_ESM.xlsx]

## Sheet: Fig3A
Height	Height	Height	Height	Height		Volume	Volume	Volume	Volume	Volume
µm	µm	µm	µm	µm		µm³	µm³	µm³	µm³	µm³
WT	Lpp+21	LppPG-	Lpp+21,PG-	DeltaLpp		WT	Lpp+21	LppPG-	Lpp+21,PG-	DeltaLpp
0.862959	1.01861	0.88	1	1.39		2.78304	3.45314	5.14976	4.5588	7.5894
1.11858	1.19362	0.96	1.08	0.92		4.76429	4.1616	6.4512	6.50246	3.67338
0.875177	1.40202	1.25	1.18	1.02		3.55727	4.91796	8.8125	6.9771	4.82154
0.987597	1.20011	0.99	1.12	1.19		5.54294	4.25032	3.96	4.27437	5.96904
1.11957	0.782459	0.98	1.15	1.35		5.99882	4.6155	3.3418	4.7058	5.60196
1.00344	1.06917	1.1	1.06	1.53		5.96615	7.99946	3.19	5.63178	8.59156
0.89984	0.951936	1.14	1.01	1.06		4.92537	5.03166	4.4574	5.05202	5.5862
0.946098	1.07933	0.91	1.23	1.13		4.79829	8.49787	3.73682	6.1623	5.13472
1.16762	1.18049	0.85	0.92	1.02		7.238	7.70407	2.56785	3.44006	5.41814
0.985405	1.38033	1	1.01	1.11		6.22902	9.52154	4.4	3.40653	5.08735
0.993907	1.10928	1.07	1.06	1.33		4.57428	8.56542	3.7175	5.95084	5.65383
0.880341	1.21884	0.86	1.11	1.03		2.55037	10.1114	2.85124	4.7639	4.55528
0.840751	1.15049	1.55	0.94	1.5		2.53454	10.0458	4.60288	2.6884	7.8132
1.093	1.12	0.89	0.99	1.02		6.32341	8.64451	3.08073	3.77487	2.4888
0.979699	0.91	0.93	1.1	1.12		6.0595	8.03075	4.03936	4.29	5.26288
0.976724	1.04	0.93	1.16	1.02		6.12408	5.89117	3.67945	7.1688	3.59611
1.11227	1.35	0.95	--	1.05		6.45053	9.76285	4.08975	--	4.1202
0.882963	1.18	1	--	1.04		4.36974	9.10842	4.2	--	6.90144
0.86	1.34	1.1	--	1.09		4.83384	7.3775	7.12569	--	6.96739
0.91	1.15	1.05	--	1.36		3.92637	7.3416	3.9984	--	8.01965
1.2	1.22	0.97	--	--		6.52322	7.34342	3.71316		--
0.88	1.5	--	--	--		4.40653	8.8242			--
1	1.27	--	--	--		5.95658	10.6954
1.16	1.6	--	--	--		5.55161	9.2256
0.94	--	--	--	--		3.6516	--
0.8	--	--	--	--		3.168	--
0.92	--	--	--	--		3.76225	--
0.79	--	--	--	--		2.56355	--
0.93	--	--	--	--		4.44912	--

## Sheet: Fig3B
Volume	Volume	Volume	Volume	Volume		Width	Width	Width	Width	Width
µm³	µm³	µm³	µm³	µm³		µm	µm	µm	µm	µm
WT	DeltaLpp	LppPG-	Lpp+21	Lpp+21,PG-		WT	DeltaLpp	LppPG-	Lpp+21	Lpp+21,PG-
1.64126	1.19136	1.13552	1.26443	3.44948		0.68456	0.744671	0.628638	0.818266	1.02068
1.25851	0.827262	0.796466	1.42469	1.86751		0.679059	0.628976	0.815325	0.715603	0.829843
0.478838	0.753797	1.8841	2.61414	1.3475		0.528099	0.647366	0.597282	0.919535	0.681819
0.67938	1.15277	0.582397	2.43018	1.7283		0.59667	0.67859	0.67905	0.768013	0.856926
2.26764	1.44508	0.915323	2.99422	1.23762		0.741612	0.667588	0.570745	0.87224	0.807661
0.700061	0.81896	0.805634	2.10102	0.898908		0.631838	0.655322	0.724312	0.88865	0.641041
0.369	0.738622	1.21035	4.37655	1.58402		0.484239	0.653387	0.701719	1.07033	0.770636
0.810026	0.749404	1.00382	3.02817	1.6118		0.51605	0.606259	0.769304	1.02262	0.862424
1.32143	1.01172	1.42781	4.87118	1.83988		0.713746	0.681068	0.635321	0.941729	0.83255
0.656697	0.808549	1.01553	5.06497	0.982464		0.636	0.633508	0.761303	1.10604	0.770423
0.811463	0.632988	1.63226	3.78543	1.285		0.688414	0.647691	0.634055	0.981372	0.753022
1.07851	0.801505	0.834703	3.41026	1.58871		0.663176	0.631103	0.632043	1.00512	0.860019
0.388734	0.849485	0.63093	2.83913	2.17998		0.509998	0.715421	0.695143	0.959516	0.919586
0.321517	1.4731	1.18832	2.83712	1.54357		0.538264	0.83727	0.622032	1.02883	0.818033
0.93094	1.5013	0.766105	1.10977	1.61638		0.600547	0.780604	0.754054	0.673311	0.823062
0.393948	0.818177	1.21426	4.01275	1.95952		0.456928	0.710911	0.82112	0.911099	0.878125
0.309653	1.18076	1.66525	2.75184	1.14066		0.456907	0.69332	0.629325	0.931915	0.749891
1.15172	1.09482	0.717835	2.85004	2.17478		0.676391	0.706187	0.788992	1.00116	0.860385
0.970086	1.25089	1.48629	4.19852	1.29879		0.62441	0.778017	0.743465	1.03179	0.808186
1.63266	0.795213	2.00918	1.83871	1.59825		0.766861	0.602004	0.706542	0.816303	0.77879
1.10583	0.93044	1.23989	3.71918	1.20637		0.641261	0.648528	0.726216	1.03609	0.804099
1.33336	1.14936	1.20351	7.20162	3.08974		0.753757	0.764965	0.690229	1.10172	0.9145
1.05915	0.800636	0.87618	0.384255	1.77684		0.771981	0.630143	0.706029	0.552735	0.865927
1.31066	1.26048	1.29557	3.70828	1.37439		0.716068	0.695455	0.51914	0.899701	0.753755
0.783799	0.945075	0.677514	9.00405	1.3995		0.604518	0.64335	0.608738	1.13019	0.755815
0.843753	0.952142	0.833198	5.25985	1.18155		0.717899	0.763187	0.817365	0.953518	0.720609
0.959959	0.774659	3.76514	2.33097	2.70394		0.684941	0.653611	0.786361	0.828715	0.929953
0.923577	1.21053	1.40627	1.322	2.20404		0.693506	0.698623	0.719563	0.791451	0.87438
1.011	0.896869	1.49041	2.72521	2.26501		0.718569	0.673757	0.697058	0.828066	0.94281
1.43913	1.05987	0.984226	1.49506	0.968018		0.676407	0.704098	0.752608	0.736743	0.727664
0.839107	2.18634	1.05445	3.02864	1.90435		0.590337	0.831791	0.702413	0.92475	0.759475
1.0214	1.45742	1.0018	2.36639	1.68758		0.659281	0.716037	0.600909	0.760941	0.773554
0.763261	1.49707	0.860432	1.99963	1.4265		0.612217	0.842203	0.713257	0.740506	0.676929
0.840425	0.978775	1.06827	2.38113	1.01825		0.705594	0.657836	0.683844	0.918804	0.681205
0.494095	1.10341	0.966737	5.23614	1.99784		0.513285	0.692173	0.653324	1.08271	0.796574
0.518504	0.701491	0.693844	2.26321	1.37529		0.52782	0.590545	0.701862	0.939284	0.796837
1.16772	1.53094	0.83709	2.1383	2.91665		0.781257	0.709818	0.631958	0.860429	0.982498
0.926668	1.28242	0.774725	1.75332	2.25806		0.709864	0.710094	0.741737	0.804945	0.91194
1.17785	1.06669	1.0621	1.7781	2.55242		0.746647	0.626409	0.68292	0.707251	0.899416
1.21454	0.524756	1.03738	2.94602	1.00067		0.741331	0.558442	0.717122	0.949739	0.782878
1.42522	0.861468	1.27319	1.85014	1.51384		0.773354	0.59654	0.614398	0.76692	0.867501
1.09745	1.10657	0.621299	3.92506	1.54097		0.745155	0.643799	0.73849	0.869464	0.860937
0.94785	1.09322	0.898107	3.42058	1.25914		0.634478	0.711135	0.52207	0.957608	0.711458
1.11171	1.52155	0.535239	3.02568	1.43124		0.631476	0.749428	0.714554	0.87121	0.698685
0.59317	0.9291	0.746495	3.37944	0.789902		0.594335	0.624006	0.605331	1.02578	0.502374
1.28055	1.3463	0.967468	2.64436	1.38114		0.674598	0.79303	0.673227	0.928221	0.821113
1.4332	1.00827	1.5556	1.58033	5.17647		0.735069	0.751018	0.815022	0.800502	1.09671
0.756555	1.07574	1.39078	3.88781	1.53233		0.567986	0.740976	0.711363	1.02759	0.778113
0.92875	1.68515	1.20924	2.78043	1.44955		0.651203	0.804851	0.67418	0.919792	0.68713
1.10045	1.75773	1.15738	3.33605	1.71304		0.669541	0.736375	0.642946	1.01138	0.838811
1.48409	0.916319	0.672355	1.64175	1.5835		0.697606	0.727379	0.715351	0.830583	0.850648
1.52704	0.626529	0.756808	0.958761	1.55316		0.752286	0.604083	0.688435	0.663673	0.794758
1.54194	0.542679	0.858239	1.88916	1.03607		0.763686	0.592117	0.669184	0.841986	0.667081
0.730806	0.465659	1.05935	1.50714	1.59774		0.625073	0.60364	0.670953	0.878581	0.889736
1.01945	1.23509	0.89686	1.43067	2.04421		0.683947	0.703303	0.60423	0.779539	0.832177
3.39894	2.01109	0.534625	1.6147	3.20573		0.767226	0.886276	0.7058	0.811774	0.976948
1.32629	0.930679	1.20756	2.02985	1.31043		0.740606	0.6406	0.575269	0.881308	0.764206
1.65706	1.28387	0.604577	5.64356	1.27271		0.775381	0.652728	0.750173	1.03161	0.758025
1.20985	0.824486	1.15963	2.50617	1.44434		0.755092	0.60647	0.583132	0.773681	0.767031
0.757582	1.18293	0.624669	2.56114	1.39024		0.641918	0.721386	0.695193	0.961981	0.786586
1.11722	0.598754	1.09102	3.58689	1.36939		0.713915	0.647663	0.620196	0.980547	0.822406
1.61935	0.696015	0.612066	4.0063	1.17899		0.76534	0.584018	0.840797	1.11817	0.654901
0.581799	2.03315	1.99352	2.53658	1.71424		0.53391	0.819495	0.727433	0.888333	0.851116
1.26833	1.39986	0.732408	2.62697	1.13002		0.654334	0.715989	0.579115	0.828804	0.741483
0.582171	0.586377	0.592061	3.15736	1.54831		0.621717	0.610966	0.774345	0.982677	0.760937
1.2197	1.10283	1.19128	2.93899	2.46912		0.605078	0.706465	0.71313	1.01681	0.924019
0.304676	0.841698	1.10562	1.83638	3.04618		0.477977	0.613029	0.700331	0.829596	0.959854
0.741296	1.24266	1.90795	1.30967	1.71718		0.620457	0.756599	0.617614	0.79614	0.856487
0.74889	1.67659	0.86124	1.51095	1.11158		0.570179	0.794168	0.792502	0.913595	0.752818
0.787093	0.91029	1.85147	3.67723	3.05673		0.721129	0.706143	0.712208	1.04508	0.789198
0.822764	0.763132	0.89726	2.0906	1.35574		0.731954	0.631334	0.75805	0.758702	0.876958
0.75669	0.771462	1.22684	1.8241	2.09414		0.650583	0.674205	0.636466	0.733529	0.902857
1.64409	0.984134	0.947149	1.27618	1.53351		0.706225	0.72586	0.612243	0.723717	0.826914
0.45857	1.47539	0.668005	3.5171	1.94521		0.528085	0.755833	0.779055	1.01284	0.821534
0.980813	1.35101	1.22054	1.26754	1.59588		0.71141	0.780884	0.725831	0.782912	0.813727
1.04503	1.02169	0.975333	1.64063	1.73262		0.715135	0.662952	0.690431	0.77187	0.885783
0.716199	0.711255	0.961415	2.65613	1.51476		0.587	0.6387	0.586753	0.797553	0.810317
0.934408	1.0608	0.595397	1.63151	1.1595		0.618941	0.616348	0.66632	0.777744	0.770063
0.452186	1.83217	0.942472	1.75185	1.98246		0.567737	0.800245	0.636267	0.78277	0.912458
1.45492	0.760916	0.781243	1.92695	1.60403		0.765022	0.618303	0.628047	1.01163	0.819732
1.25153	1.1072	0.716964	4.19596	1.49529		0.619979	0.710444	0.859358	1.01465	0.82012
0.911839	1.37967	1.60006	3.28913	1.58538		0.650031	0.76424	0.693299	0.994019	0.802859
0.82319	0.962042	0.979258	2.57927	1.49016		0.533701	0.47953	0.652968	0.803121	0.819843
1.36158	0.617938	0.593569	1.79455	1.99348		0.742536	0.602599	0.734197	0.714376	0.945848
0.68113	0.67263	1.30232	1.2684	2.99145		0.59591	0.543745	0.795599	0.827844	0.986409
1.33078	2.16735	1.53928	0.989928	1.39498		0.690305	0.794157	0.687572	0.686386	0.835671
1.23861	1.5204	1.10867	3.19871	1.83681		0.778765	0.809848	0.708206	0.785492	0.756749
1.53976	1.30427	0.882086	2.7336	2.30308		0.748856	0.703533	0.628596	0.844591	0.934424
1.79014	0.828731	0.697121	2.00002	1.35874		0.622781	0.637897	0.79182	0.868736	0.842307
0.446618	0.701302	1.56301	3.44902	0.947994		0.558551	0.598659	0.737923	0.945087	0.752421
1.65167	0.635408	1.29461	1.84268	2.4855		0.794491	0.579869	0.716787	0.877776	0.773327
1.06796	1.04208	1.24027	4.08757	1.56852		0.733325	0.583636	0.674996	1.00069	0.865972
0.874548	1.31563	1.11927	1.51746	0.837971		0.685344	0.742941	0.783113	0.796985	0.702319
0.726515	1.36227	1.22329	2.41887	1.28402		0.586784	0.742708	0.669605	0.890191	0.772917
0.965914	0.859212	1.0221	2.31639	0.832158		0.718103	0.69461	0.671272	0.913299	0.687407
1.12294	1.49824	1.35647	3.07561	0.613055		0.750227	0.768033	0.717632	0.948293	0.607402
0.860404	1.65526	0.905436	1.71864	1.14565		0.653285	0.785134	0.691364	0.874284	0.769926
1.91186	1.44275	0.954408	2.57575	2.34853		0.812336	0.834318	0.682491	0.917021	0.914028
1.23887	0.741632	0.990109	0.118045	2.08595		0.62204	0.584321	0.743611	0.333756	0.901755
1.34479	0.872884	0.995277	1.80133	1.73067		0.741994	0.642143	0.66902	0.864163	0.870569
0.957768	0.736975	1.16738	1.73462	1.08888		0.521425	0.70979	0.706544	0.853629	0.603856
3.72722	1.49551	1.03037	1.62166	2.34619		0.750852	0.807662	0.765749	0.810449	0.888969
0.904443	0.753127	1.73982	2.78581	2.17488		0.705261	0.694053	0.77399	0.887956	0.828027
0.684925	1.15652	1.32236	3.42865	1.25999		0.617924	0.732857	0.753597	0.922496	0.719504
0.901665	1.08481	1.16524	1.43147	1.78589		0.713797	0.712103	0.783987	0.70831	0.81809
0.766113	1.31531	1.4438	1.86141	1.21535		0.613735	0.688827	0.67696	0.841682	0.734866
0.980706	1.73507	0.892307	2.58418	1.49099		0.749445	0.810078	0.790049	0.948712	0.748176
0.929499	0.65845	1.54526	3.88589	2.73876		0.619054	0.603822	0.742339	0.896084	0.899619
0.957375	1.1724	1.08827	1.77286	1.05732		0.718614	0.678805	0.560834	0.825644	0.620934
1.81437	1.01909	0.455937	1.5298	1.3923		0.775969	0.652326	0.695341	0.802351	0.727086
0.67245	1.99973	0.948874	1.99318	2.15109		0.588219	0.804659	0.596999	0.926827	0.896045
0.98317	1.3867	0.830547	3.35981	2.10303		0.703794	0.812141	0.791729	0.982236	0.846643
1.32874	1.06144	1.52083	1.51374	3.16081		0.722018	0.767614	0.74258	0.875516	0.990084
1.93066	0.940794	1.96996	2.6773	1.63931		0.864759	0.665913	0.766973	0.955837	0.736555
0.954201	1.24509	1.16663	2.30653	0.659611		0.741484	0.686364	0.689233	0.844469	0.595029
0.652518	0.881547	1.13837	1.56624	3.51064		0.559688	0.657875	0.659096	0.852466	0.910988
1.10927	1.12616	0.96092	2.0055	1.75917		0.657137	0.708774	0.725663	0.930868	0.721791
1.67072	0.724465	0.789753	4.35077	1.41788		0.698896	0.583252	0.634756	1.03031	0.748525
1.06815	0.634606	0.80639	1.64492	1.33483		0.703126	0.624251	0.622696	0.743712	0.82952
--	1.05807	0.661052	2.81072	3.16648		--	0.640024	0.627124	0.932422	0.958016
--	0.988176	0.962696	1.17619	2.30013		--	0.704341	0.656449	0.737466	0.830883
--	0.836192	1.24207	4.84641	1.01326		--	0.574349	0.847969	0.960695	0.617065
--	1.06337	1.52458	2.92129	1.54946		--	0.72733	0.726724	0.970526	0.812888
--	0.846806	1.12353	2.36666	2.57652		--	0.665411	0.641488	0.935028	0.937403
--	0.755113	0.763046	1.70856	2.18782		--	0.717726	0.729059	0.862412	0.869032
--	1.0896	1.11181	2.89932	1.29156		--	0.702251	0.609093	0.937148	0.783066
--	0.71826	0.896387	2.63531	1.57492		--	0.646132	0.883205	0.838859	0.70508
--	0.699777	3.14124	0.750372	3.23698		--	0.588726	0.67672	0.64642	0.949509
--	0.984655	0.902501	1.51872	1.27038		--	0.706652	0.653151	0.810376	0.719461
--	0.504632	0.882791	2.96214	1.51992		--	0.591929	0.670852	0.90194	0.742372
--	1.03494	1.00394	1.14091	4.5124		--	0.768421	0.761765	0.714654	0.883742
--	0.901547	0.966707	2.5145	1.59646		--	0.669718	0.883759	0.972576	0.774603
--	1.25735	1.93146	2.22397	1.60193		--	0.700414	0.557566	1.02075	0.747165
--	0.641148	0.528366	2.46171	1.19934		--	0.669389	0.715384	0.923027	0.656984
--	2.19814	1.05516	2.64519	1.54903		--	0.870539	0.818627	0.80602	0.823632
--	1.19882	1.29644	2.89045	3.57407		--	0.776245	0.695794	0.983981	1.04662
--	0.893006	1.06278	2.38596	2.6502		--	0.660732	0.671916	0.947119	0.923582
--	1.49626	0.715443	4.36061	1.62719		--	0.748777	0.582318	0.990705	0.795694
--	0.658224	0.919439	2.97499	1.54455		--	0.613376	0.554888	0.816577	0.826214
--	1.8019	0.727153	2.19108	1.95951		--	0.851358	0.724901	0.713899	0.972316
--	2.31172	1.59695	1.34615	2.94052		--	0.861787	0.778252	0.790585	0.98662
--	1.27362	1.54101	1.64741	1.60511		--	0.776637	0.765516	0.878037	0.839101
--	0.64614	1.13552	1.68048	1.83474		--	0.653397	0.597971	0.841238	0.747465
--	0.893509	0.508494	2.00896	2.68591		--	0.678898	0.788745	0.891375	0.967474
--	1.90112	1.14032	2.52941	1.99536		--	0.751014	0.641542	0.954635	0.867549
--	1.00278	1.05195	4.35952	--		--	0.566937	0.807769	0.980524	--
--	0.634562	1.51699	3.67706	--		--	0.612927	0.726176	1.10386	--
--	0.578433	1.40731	2.54923	--		--	0.603548	0.808837	0.884783	--
--	0.580398	1.66959	1.84366	--		--	0.574586	0.727929	0.760265	--
--	1.2603	1.13604	3.15518	--		--	0.71045	0.8328	0.968801	--

## Sheet: Fig4C
Young's modulus	Frequency	Frequency	Frequency	Frequency	Frequency
MPa	%	%	%	%	%
	WT	Lpp+21	LppPG-	Lpp+21,PG-	DeltaLpp
0.2	0.196367	0.318335	0	0	0
0.6	0.00613648	0.226507	0.00610352	0.451715	0.299091
1	0.00613648	0.630548	0.170898	7.19692	3.25337
1.4	0.0184094	1.16927	0.897217	19.0453	8.11207
1.8	0.0245459	1.76309	2.771	23.9592	14.7714
2.2	0.0552283	2.32629	7.40356	18.8194	19.4348
2.6	0.153412	3.37313	13.3362	11.8362	18.5009
3	0.20864	4.40159	16.6687	7.04432	14.161
3.4	0.398871	5.23416	17.1692	4.26688	9.35116
3.8	0.773196	6.14631	14.2761	2.7286	5.74986
4.2	1.37457	5.779	10.4675	1.72751	2.89935
4.6	2.19686	6.03612	6.78711	0.964473	1.5687
5	2.70005	6.08509	3.96118	0.720303	0.946103
5.4	3.38733	6.09734	2.4353	0.421194	0.451688
5.8	3.95189	5.37496	1.48315	0.207545	0.207532
6.2	4.89691	4.84848	0.799561	0.134294	0.122078
6.6	5.06259	4.77502	0.55542	0.0976682	0.0488311
7	5.29578	3.96694	0.335693	0.103772	0.0488311
7.4	5.50442	3.76492	0.152588	0.0427298	0.0122078
7.8	5.29578	3.09764	0.0793457	0.0549383	0.0183117
8.2	5.36328	2.82828	0.10376	0.0549383	0.0183117
8.6	5.39396	2.67524	0.0366211	0	0.00610389
9	4.79259	2.23447	0.0305176	0.00610426	0
9.4	4.39372	2.02632	0.0305176	0.0183128	0.00610389
9.8	4.03166	1.70799	0.0183105	0.00610426	0
10.2	3.70029	1.39578	0.00610352	0.0122085	0
10.6	3.51006	1.08968	0.00610352	0.0183128	0
11	2.87801	1.10193	0	0	0
11.4	2.53436	1.03459	0	0	0
11.8	2.39936	0.869299	0.00610352	0.0183128	0
12.2	2.21527	0.77135	0	0.00610426	0.00610389
12.6	1.74276	0.77135	0	0.00610426	0
13	1.60162	0.685644	0	0.00610426	0
13.4	1.38071	0.47138	0	0.00610426	0
13.8	1.28252	0.495868	0	0.00610426	0
14.2	1.2273	0.446893	0	0.00610426	0
14.6	1.01252	0.538721	0	0	0
15	0.920471	0.367309	0	0.00610426	0
15.4	0.865243	0.361188	0	0	0
15.8	0.754786	0.26936	0	0	0
16.2	0.730241	0.189777	0	0	0
16.6	0.650466	0.250995	0	0	0
17	0.478645	0.189777	0	0	0
17.4	0.460236	0.177533	0	0	0
17.8	0.405007	0.165289	0	0	0
18.2	0.325233	0.0795837	0.00610352	0	0
18.6	0.343643	0.165289	0	0	0.00610389
19	0.325233	0.128558	0	0	0
19.4	0.251595	0.110193	0	0	0
19.8	0.239323	0.0857055	0	0	0
20.2	0.233186	0.0673401	0	0	0
20.6	0.202504	0.0795837	0	0	0
21	0.116593	0.104071	0	0	0
21.4	0.214777	0.0734619	0	0	0
21.8	0.153412	0.0673401	0	0	0
22.2	0.10432	0.0367309	0	0	0
22.6	0.12273	0.0612182	0	0	0
23	0.0920471	0.0428528	0	0	0
23.4	0.110457	0.0306091	0	0	0
23.8	0.0920471	0.0183655	0	0	0
24.2	0.0920471	0.0428528	0	0	0
24.6	0.0797742	0.0244873	0	0	0
25	0.0859107	0.0306091	0	0	0
25.4	0.0736377	0.0367309	0	0	0
25.8	0.0981836	0.0183655	0	0	0
26.2	0.0490918	0.0367309	0	0	0
26.6	0.0490918	0.0244873	0	0	0
27	0.0490918	0.0122436	0	0	0
27.4	0.0306824	0.00612182	0	0	0
27.8	0.0613648	0.00612182	0	0	0
28.2	0.0429553	0.00612182	0	0	0
28.6	0.0368189	0.0183655	0	0	0
29	0.0184094	0.0306091	0	0	0
29.4	0.0429553	0.00612182	0	0	0
29.8	0.0306824	0.0183655	0	0	0

## Sheet: Fig5A
Indentation	Force	Force		Indentation	Force	Force		Indentation	Force	Force		Indentation	Force	Force		Indentation	Force	Force
nm	nN	nN		nm	nN	nN		nm	nN	nN		nm	nN	nN		nm	nN	nN
WT	Data	Fit		Lpp+21	Data	Fit		LppPG-	Data	Fit		Lpp+21,PG-	Data	Fit		DeltaLpp	Data	Fit
-473.608	-0.00617179	9.71048e-05		-161.353	-0.0017561	9.00352e-05		-423.791	-0.0177848	-0.00393322		-455.811	0.0461457	-0.000735918		-409.267	0.00461214	0.00203927
-473.121	-0.00624716	9.71048e-05		-160.889	0.000685566	9.00352e-05		-423.26	-0.0256485	-0.00393322		-455.153	0.0139342	-0.000735918		-408.805	0.0104509	0.00203927
-472.711	0.00826469	9.71048e-05		-160.438	0.00577437	9.00352e-05		-422.874	-0.00813817	-0.00393322		-454.806	0.0413152	-0.000735918		-408.294	0.00531792	0.00203927
-472.065	-0.0221832	9.71048e-05		-159.94	0.00188681	9.00352e-05		-422.349	-0.0148503	-0.00393322		-454.251	0.0288312	-0.000735918		-407.822	0.00874928	0.00203927
-471.648	-0.00881643	9.71048e-05		-159.527	0.01418	9.00352e-05		-421.804	-0.0249342	-0.00393322		-453.799	0.0360294	-0.000735918		-407.34	0.0101005	0.00203927
-471.172	-0.006855	9.71048e-05		-159.054	0.0152054	9.00352e-05		-421.389	-0.0124333	-0.00393322		-453.288	0.0317924	-0.000735918		-406.854	0.0107154	0.00203927
-470.696	-0.0047324	9.71048e-05		-158.491	-0.000957511	9.00352e-05		-420.848	-0.0219218	-0.00393322		-452.819	0.0356568	-0.000735918		-406.416	0.0218627	0.00203927
-470.124	-0.0211887	9.71048e-05		-158.041	0.00449777	9.00352e-05		-420.317	-0.0294857	-0.00393322		-452.366	0.042687	-0.000735918		-405.851	0.0045311	0.00203927
-469.749	0.000107828	9.71048e-05		-157.537	-0.000289984	9.00352e-05		-419.912	-0.0153186	-0.00393322		-451.853	0.0382475	-0.000735918		-405.363	0.00458997	0.00203927
-469.156	-0.0200606	9.71048e-05		-157.069	0.00189804	9.00352e-05		-419.441	-0.0126511	-0.00393322		-451.397	0.0445694	-0.000735918		-404.867	0.00283691	0.00203927
-468.737	-0.00718618	9.71048e-05		-156.586	0.00115147	9.00352e-05		-418.906	-0.0209692	-0.00393322		-450.875	0.0385541	-0.000735918		-404.397	0.00680746	0.00203927
-468.293	0.000847985	9.71048e-05		-156.174	0.0140716	9.00352e-05		-418.441	-0.0173045	-0.00393322		-450.42	0.0450035	-0.000735918		-403.962	0.0187565	0.00203927
-467.804	0.000458265	9.71048e-05		-155.659	0.00733411	9.00352e-05		-417.928	-0.0217755	-0.00393322		-449.935	0.0458493	-0.000735918		-403.452	0.0137861	0.00203927
-467.344	0.00547971	9.71048e-05		-155.248	0.0205725	9.00352e-05		-417.488	-0.0137271	-0.00393322		-449.485	0.0534055	-0.000735918		-402.981	0.01768	0.00203927
-466.807	-0.00419633	9.71048e-05		-154.733	0.0140114	9.00352e-05		-417.056	-0.0042542	-0.00393322		-448.893	0.033776	-0.000735918		-402.437	0.00516748	0.00203927
-466.283	-0.0112798	9.71048e-05		-154.187	0.00156444	9.00352e-05		-416.517	-0.0131891	-0.00393322		-448.436	0.040068	-0.000735918		-401.957	0.00706537	0.00203927
-465.819	-0.00701939	9.71048e-05		-153.725	0.00503536	9.00352e-05		-416.001	-0.0183755	-0.00393322		-448	0.0504138	-0.000735918		-401.478	0.00912494	0.00203927
-465.318	-0.00972897	9.71048e-05		-153.219	0.00025977	9.00352e-05		-415.543	-0.0133806	-0.00393322		-447.417	0.032317	-0.000735918		-400.959	0.00212018	0.00203927
-464.824	-0.0110024	9.71048e-05		-152.799	0.0119746	9.00352e-05		-415.034	-0.0171012	-0.00393322		-446.901	0.0273729	-0.000735918		-400.485	0.00523942	0.00203927
-464.319	-0.0145163	9.71048e-05		-152.319	0.0123379	9.00352e-05		-414.551	-0.0164624	-0.00393322		-446.531	0.0501128	-0.000735918		-400.04	0.0149999	0.00203927
-463.888	-0.00394815	9.71048e-05		-151.817	0.00846347	9.00352e-05		-414.107	-0.0090565	-0.00393322		-446.016	0.0453925	-0.000735918		-399.556	0.0158466	0.00203927
-463.4	-0.00413765	9.71048e-05		-151.295	0.000762548	9.00352e-05		-413.565	-0.018579	-0.00393322		-445.567	0.0531147	-0.000735918		-399.023	0.00583189	0.00203927
-462.871	-0.0122509	9.71048e-05		-150.911	0.0194972	9.00352e-05		-413.057	-0.0223452	-0.00393322		-444.941	0.0269612	-0.000735918		-398.53	0.0047021	0.00203927
-462.401	-0.00896638	9.71048e-05		-150.39	0.0121494	9.00352e-05		-412.625	-0.012794	-0.00393322		-444.549	0.0455926	-0.000735918		-398.045	0.0055777	0.00203927
-461.931	-0.00578207	9.71048e-05		-149.853	0.00159923	9.00352e-05		-412.108	-0.0181037	-0.00393322		-444.061	0.0459683	-0.000735918		-397.626	0.0210562	0.00203927
-461.477	0.000425377	9.71048e-05		-149.424	0.0120011	9.00352e-05		-411.666	-0.0102711	-0.00393322		-443.544	0.0405754	-0.000735918		-397.066	0.00500954	0.00203927
-460.956	-0.00612687	9.71048e-05		-149.012	0.0254504	9.00352e-05		-411.173	-0.0112483	-0.00393322		-443.033	0.0365232	-0.000735918		-396.615	0.0132076	0.00203927
-460.43	-0.0136406	9.71048e-05		-148.44	0.00845351	9.00352e-05		-410.66	-0.015863	-0.00393322		-442.594	0.0462085	-0.000735918		-396.136	0.015242	0.00203927
-459.983	-0.00610683	9.71048e-05		-147.882	-0.0057289	9.00352e-05		-410.149	-0.0199564	-0.00393322		-442.03	0.0318999	-0.000735918		-395.593	0.00302475	0.00203927
-459.552	0.00460937	9.71048e-05		-147.464	0.0066725	9.00352e-05		-409.682	-0.0165531	-0.00393322		-441.522	0.0284132	-0.000735918		-395.161	0.015797	0.00203927
-459.036	-0.0009699	9.71048e-05		-146.934	-0.00216275	9.00352e-05		-409.214	-0.0133013	-0.00393322		-441.142	0.0493195	-0.000735918		-394.645	0.0094165	0.00203927
-458.506	-0.0091468	9.71048e-05		-146.533	0.0136305	9.00352e-05		-408.652	-0.0263065	-0.00393322		-440.619	0.0428422	-0.000735918		-394.17	0.0125264	0.00203927
-458.08	0.00246298	9.71048e-05		-146.061	0.0158428	9.00352e-05		-408.184	-0.02296	-0.00393322		-440.15	0.0468172	-0.000735918		-393.707	0.0181865	0.00203927
-457.564	-0.00324246	9.71048e-05		-145.477	-0.0032036	9.00352e-05		-407.81	-0.00338731	-0.00393322		-439.597	0.0345688	-0.000735918		-393.205	0.0151784	0.00203927
-457.071	-0.00427772	9.71048e-05		-144.994	-0.00304805	9.00352e-05		-407.315	-0.00481966	-0.00393322		-439.167	0.0458375	-0.000735918		-392.708	0.013031	0.00203927
-456.599	-0.00151038	9.71048e-05		-144.573	0.00909342	9.00352e-05		-406.794	-0.0107672	-0.00393322		-438.61	0.0330605	-0.000735918		-392.246	0.0189415	0.00203927
-456.015	-0.0199812	9.71048e-05		-144.04	-0.000198801	9.00352e-05		-406.237	-0.0228949	-0.00393322		-438.102	0.0295409	-0.000735918		-391.766	0.0207983	0.00203927
-455.578	-0.0105509	9.71048e-05		-143.547	-0.00180271	9.00352e-05		-405.731	-0.0260462	-0.00393322		-437.68	0.0423635	-0.000735918		-391.209	0.00547117	0.00203927
-455.165	0.00349183	9.71048e-05		-143.166	0.0179303	9.00352e-05		-405.239	-0.0270349	-0.00393322		-437.111	0.0271158	-0.000735918		-390.778	0.0183584	0.00203927
-454.598	-0.0117642	9.71048e-05		-142.655	0.0130427	9.00352e-05		-404.775	-0.0229475	-0.00393322		-436.696	0.0415127	-0.000735918		-390.203	-0.00109721	0.00203927
-454.087	-0.0164208	9.71048e-05		-142.141	0.00748882	9.00352e-05		-404.242	-0.0309783	-0.00393322		-436.219	0.0437927	-0.000735918		-389.753	0.00743824	0.00203927
-453.619	-0.0127673	9.71048e-05		-141.68	0.0121316	9.00352e-05		-403.88	-0.00920835	-0.00393322		-435.662	0.0309035	-0.000735918		-389.295	0.0144589	0.00203927
-453.189	-0.00182472	9.71048e-05		-141.209	0.0148173	9.00352e-05		-403.351	-0.0166021	-0.00393322		-435.181	0.0325042	-0.000735918		-388.807	0.014543	0.00203927
-452.788	0.0144482	9.71048e-05		-140.649	0.000699195	9.00352e-05		-402.861	-0.0169811	-0.00393322		-434.665	0.0271869	-0.000735918		-388.222	-0.00728805	0.00203927
-452.163	-0.0117706	9.71048e-05		-140.243	0.0157395	9.00352e-05		-402.255	-0.0377406	-0.00393322		-434.211	0.0339613	-0.000735918		-387.81	0.00987251	0.00203927
-451.762	0.00455513	9.71048e-05		-139.701	0.00499698	9.00352e-05		-401.912	-0.0127014	-0.00393322		-433.751	0.0398787	-0.000735918		-387.307	0.00654861	0.00203927
-451.269	0.00335951	9.71048e-05		-139.179	-0.00185161	9.00352e-05		-401.376	-0.0211732	-0.00393322		-433.181	0.0242537	-0.000735918		-386.822	0.00742515	0.00203927
-450.665	-0.0188713	9.71048e-05		-138.705	0.000360803	9.00352e-05		-400.887	-0.0214742	-0.00393322		-432.802	0.045358	-0.000735918		-386.358	0.0128376	0.00203927
-450.251	-0.00501946	9.71048e-05		-138.279	0.0119578	9.00352e-05		-400.32	-0.0353909	-0.00393322		-432.232	0.0298797	-0.000735918		-385.84	0.00625705	0.00203927
-449.751	-0.0074035	9.71048e-05		-137.756	0.00494019	9.00352e-05		-399.866	-0.0295627	-0.00393322		-431.845	0.0496427	-0.000735918		-385.398	0.0167324	0.00203927
-449.317	0.00262258	9.71048e-05		-137.227	-0.0032429	9.00352e-05		-399.353	-0.0341159	-0.00393322		-431.339	0.046319	-0.000735918		-384.869	0.00766718	0.00203927
-448.838	0.00413826	9.71048e-05		-136.775	0.00322116	9.00352e-05		-398.986	-0.013349	-0.00393322		-430.768	0.0308002	-0.000735918		-384.371	0.00550667	0.00203927
-448.383	0.010328	9.71048e-05		-136.414	0.0271777	9.00352e-05		-398.365	-0.0364413	-0.00393322		-430.338	0.0420841	-0.000735918		-383.874	0.00365925	0.00203927
-447.698	-0.0275943	9.71048e-05		-135.925	0.0266807	9.00352e-05		-397.985	-0.0178805	-0.00393322		-429.781	0.0292899	-0.000735918		-383.413	0.00975572	0.00203927
-447.389	0.00641712	9.71048e-05		-135.244	-0.0102707	9.00352e-05		-397.533	-0.0118055	-0.00393322		-429.248	0.020752	-0.000735918		-382.908	0.00593467	0.00203927
-446.891	0.00440677	9.71048e-05		-134.867	0.0106018	9.00352e-05		-396.898	-0.0374636	-0.00393322		-428.767	0.0224227	-0.000735918		-382.444	0.0115162	0.00203927
-446.417	0.00679322	9.71048e-05		-134.336	0.00216987	9.00352e-05		-396.491	-0.0236069	-0.00393322		-428.373	0.0405272	-0.000735918		-381.924	0.00448904	0.00203927
-445.864	-0.00584381	9.71048e-05		-133.983	0.0277021	9.00352e-05		-396.013	-0.0219891	-0.00393322		-427.903	0.0444641	-0.000735918		-381.439	0.00522727	0.00203927
-445.419	0.00232937	9.71048e-05		-133.431	0.0152728	9.00352e-05		-395.521	-0.0229069	-0.00393322		-427.378	0.0374365	-0.000735918		-380.957	0.00660842	0.00203927
-444.939	0.00358084	9.71048e-05		-132.932	0.0131349	9.00352e-05		-395.093	-0.0124894	-0.00393322		-426.852	0.030418	-0.000735918		-380.46	0.00470864	0.00203927
-444.402	-0.00599137	9.71048e-05		-132.382	0.000964633	9.00352e-05		-394.579	-0.0172982	-0.00393322		-426.379	0.0335463	-0.000735918		-379.971	0.0047451	0.00203927
-443.936	-0.00187925	9.71048e-05		-131.943	0.0102151	9.00352e-05		-393.985	-0.0357867	-0.00393322		-425.873	0.0305211	-0.000735918		-379.514	0.0117966	0.00203927
-443.472	0.00258889	9.71048e-05		-131.414	0.00238238	9.00352e-05		-393.601	-0.0179211	-0.00393322		-425.361	0.0261354	-0.000735918		-379.054	0.018122	0.00203927
-442.913	-0.011198	9.71048e-05		-131.036	0.0231875	9.00352e-05		-393.113	-0.0180623	-0.00393322		-424.942	0.0394358	-0.000735918		-378.49	0.00136605	0.00203927
-442.416	-0.0131402	9.71048e-05		-130.45	0.00431735	9.00352e-05		-392.654	-0.0130377	-0.00393322		-424.453	0.0394135	-0.000735918		-378.065	0.0154597	0.00203927
-441.952	-0.00871776	9.71048e-05		-129.969	0.00563203	9.00352e-05		-392.085	-0.0273134	-0.00393322		-423.989	0.0443003	-0.000735918		-377.551	0.00990616	0.00203927
-441.505	-0.00107416	9.71048e-05		-129.481	0.0055683	9.00352e-05		-391.561	-0.0337077	-0.00393322		-423.416	0.0282956	-0.000735918		-377.109	0.0202834	0.00203927
-440.972	-0.00972737	9.71048e-05		-129.055	0.0173617	9.00352e-05		-391.146	-0.0210807	-0.00393322		-422.948	0.032294	-0.000735918		-376.626	0.0215459	0.00203927
-440.455	-0.015505	9.71048e-05		-128.447	-0.005659	9.00352e-05		-390.739	-0.00720705	-0.00393322		-422.444	0.0295598	-0.000735918		-376.085	0.0098856	0.00203927
-439.979	-0.0133567	9.71048e-05		-128.092	0.0197013	9.00352e-05		-390.198	-0.0165101	-0.00393322		-421.986	0.0356726	-0.000735918		-375.615	0.0140795	0.00203927
-439.538	-0.00447738	9.71048e-05		-127.528	0.00524835	9.00352e-05		-389.67	-0.0236618	-0.00393322		-421.472	0.0309082	-0.000735918		-375.096	0.0070663	0.00203927
-439.016	-0.0112237	9.71048e-05		-127.01	-0.000430663	9.00352e-05		-389.205	-0.0197456	-0.00393322		-421.027	0.0392111	-0.000735918		-374.595	0.00441989	0.00203927
-438.621	0.00638425	9.71048e-05		-126.613	0.0168124	9.00352e-05		-388.733	-0.0169924	-0.00393322		-420.4	0.0129723	-0.000735918		-374.1	0.00304809	0.00203927
-438.076	-0.00471489	9.71048e-05		-126.05	0.00250546	9.00352e-05		-388.303	-0.0071686	-0.00393322		-419.953	0.0209935	-0.000735918		-373.664	0.0148037	0.00203927
-437.56	-0.0102069	9.71048e-05		-125.623	0.0142985	9.00352e-05		-387.74	-0.0203068	-0.00393322		-419.461	0.0205016	-0.000735918		-373.184	0.0165979	0.00203927
-437.118	-0.00161864	9.71048e-05		-125.012	-0.00931403	9.00352e-05		-387.25	-0.0207116	-0.00393322		-419.012	0.0281709	-0.000735918		-372.67	0.0109883	0.00203927
-436.576	-0.0119959	9.71048e-05		-124.524	-0.00914161	9.00352e-05		-386.794	-0.0152832	-0.00393322		-418.551	0.0336096	-0.000735918		-372.193	0.0136169	0.00203927
-436.216	0.0122661	9.71048e-05		-124.064	-0.00383969	9.00352e-05		-386.293	-0.017683	-0.00393322		-417.992	0.0201229	-0.000735918		-371.697	0.0120031	0.00203927
-435.678	0.00249748	9.71048e-05		-123.593	-0.000457119	9.00352e-05		-385.756	-0.026258	-0.00393322		-417.572	0.0333827	-0.000735918		-371.178	0.0052142	0.00203927
-435.06	-0.022354	9.71048e-05		-123.117	0.00180582	9.00352e-05		-385.314	-0.0184678	-0.00393322		-417.039	0.0251301	-0.000735918		-370.711	0.00997063	0.00203927
-434.685	-0.00106734	9.71048e-05		-122.567	-0.00987856	9.00352e-05		-384.778	-0.0268501	-0.00393322		-416.617	0.0378584	-0.000735918		-370.224	0.0104939	0.00203927
-434.187	-0.00302276	9.71048e-05		-122.15	0.0036694	9.00352e-05		-384.289	-0.0271529	-0.00393322		-416.047	0.0225685	-0.000735918		-369.734	0.0102528	0.00203927
-433.681	-0.00658716	9.71048e-05		-121.69	0.00919613	9.00352e-05		-383.845	-0.0195939	-0.00393322		-415.583	0.0274101	-0.000735918		-369.25	0.0112209	0.00203927
-433.239	0.00207489	9.71048e-05		-121.194	0.00770053	9.00352e-05		-383.4	-0.0123727	-0.00393322		-415.068	0.0223355	-0.000735918		-368.679	-0.00728805	0.00203927
-432.793	0.00981393	9.71048e-05		-120.682	0.00316743	9.00352e-05		-382.854	-0.0224572	-0.00393322		-414.579	0.0225411	-0.000735918		-368.265	0.00947444	0.00203927
-432.239	-0.0028311	9.71048e-05		-120.192	0.00304553	9.00352e-05		-382.39	-0.0183961	-0.00393322		-414.105	0.0254699	-0.000735918		-367.767	0.0075214	0.00203927
-431.765	-0.000388537	9.71048e-05		-119.66	-0.00526739	9.00352e-05		-381.856	-0.0264984	-0.00393322		-413.622	0.0266741	-0.000735918		-367.233	-0.00272503	0.00203927
-431.277	-0.0004885	9.71048e-05		-119.249	0.00957856	9.00352e-05		-381.32	-0.0348965	-0.00393322		-413.162	0.032228	-0.000735918		-366.769	0.00287241	0.00203927
-430.75	-0.00796081	9.71048e-05		-118.676	-0.00661806	9.00352e-05		-380.904	-0.0225191	-0.00393322		-412.623	0.0225199	-0.000735918		-366.256	-0.00273625	0.00203927
-430.287	-0.00347904	9.71048e-05		-118.363	0.0270117	9.00352e-05		-380.383	-0.0283561	-0.00393322		-412.202	0.0355863	-0.000735918		-365.809	0.00680092	0.00203927
-429.84	0.0042007	9.71048e-05		-117.835	0.0193389	9.00352e-05		-379.998	-0.0106374	-0.00393322		-411.692	0.0316346	-0.000735918		-365.273	-0.003781	0.00203927
-429.307	-0.00451348	9.71048e-05		-117.293	0.00929388	9.00352e-05		-379.423	-0.0259396	-0.00393322		-411.183	0.0280028	-0.000735918		-364.793	-0.00201018	0.00203927
-428.835	-0.00161223	9.71048e-05		-116.868	0.0214361	9.00352e-05		-378.913	-0.0298544	-0.00393322		-410.684	0.0259412	-0.000735918		-364.358	0.0100547	0.00203927
-428.286	-0.0132677	9.71048e-05		-116.248	-0.00370319	9.00352e-05		-378.458	-0.0241934	-0.00393322		-410.29	0.0442248	-0.000735918		-363.812	-0.00261197	0.00203927
-427.857	-0.00219199	9.71048e-05		-115.897	0.0226423	9.00352e-05		-377.926	-0.0317947	-0.00393322		-409.791	0.0423262	-0.000735918		-363.358	0.00511048	0.00203927
-427.347	-0.00645625	9.71048e-05		-115.239	-0.00954257	9.00352e-05		-377.535	-0.015245	-0.00393322		-409.211	0.0249183	-0.000735918		-362.841	-0.00125233	0.00203927
-426.888	-0.00116878	9.71048e-05		-114.888	0.0166681	9.00352e-05		-376.98	-0.0269012	-0.00393322		-408.79	0.0379933	-0.000735918		-362.355	-0.000643986	0.00203927
-426.316	-0.0172515	9.71048e-05		-114.346	0.00650972	9.00352e-05		-376.516	-0.0227848	-0.00393322		-408.291	0.0361023	-0.000735918		-361.885	0.00369007	0.00203927
-425.919	-8.43692e-06	9.71048e-05		-113.824	0.000267501	9.00352e-05		-376.043	-0.0203889	-0.00393322		-407.85	0.0453479	-0.000735918		-361.387	0.00154921	0.00203927
-425.453	0.00409323	9.71048e-05		-113.389	0.0105208	9.00352e-05		-375.58	-0.016077	-0.00393322		-407.235	0.0212642	-0.000735918		-360.874	-0.00381182	0.00203927
-424.807	-0.0262287	9.71048e-05		-112.891	0.00874779	9.00352e-05		-375.133	-0.0091221	-0.00393322		-406.801	0.0318247	-0.000735918		-360.422	0.00429748	0.00203927
-424.397	-0.0114546	9.71048e-05		-112.415	0.0112088	9.00352e-05		-374.577	-0.0208921	-0.00393322		-406.321	0.0336255	-0.000735918		-359.906	-0.00170087	0.00203927
-423.972	0.000420776	9.71048e-05		-111.936	0.0131514	9.00352e-05		-374.176	-0.00600677	-0.00393322		-405.836	0.0344794	-0.000735918		-359.427	0.000558675	0.00203927
-423.439	-0.00828878	9.71048e-05		-111.393	0.00277129	9.00352e-05		-373.614	-0.0188296	-0.00393322		-405.308	0.0268471	-0.000735918		-358.971	0.00785968	0.00203927
-422.981	-0.0026988	9.71048e-05		-110.952	0.0118391	9.00352e-05		-373.176	-0.0102418	-0.00393322		-404.879	0.038356	-0.000735918		-358.524	0.0172305	0.00203927
-422.554	0.00882681	9.71048e-05		-110.461	0.0115592	9.00352e-05		-372.727	-0.00371978	-0.00393322		-404.266	0.014686	-0.000735918		-357.973	0.0032275	0.00203927
-422.001	-0.00378214	9.71048e-05		-109.909	-0.000518735	9.00352e-05		-372.088	-0.029897	-0.00393322		-403.827	0.0243119	-0.000735918		-357.433	-0.00820569	0.00203927
-421.511	-0.00425525	9.71048e-05		-109.376	-0.00895398	9.00352e-05		-371.597	-0.030467	-0.00393322		-403.372	0.0310005	-0.000735918		-356.963	-0.00390528	0.00203927
-421.124	0.0148907	9.71048e-05		-108.911	-0.00439442	9.00352e-05		-371.179	-0.0185082	-0.00393322		-402.849	0.024348	-0.000735918		-356.448	-0.00984756	0.00203927
-420.545	-0.00249034	9.71048e-05		-108.46	0.00281459	9.00352e-05		-370.622	-0.0305259	-0.00393322		-402.402	0.0324362	-0.000735918		-355.981	-0.00486591	0.00203927
-420.031	-0.00766811	9.71048e-05		-107.922	-0.00654234	9.00352e-05		-370.194	-0.0201592	-0.00393322		-401.93	0.0357391	-0.000735918		-355.519	0.0010633	0.00203927
-419.549	-0.00670264	9.71048e-05		-107.48	0.00255638	9.00352e-05		-369.678	-0.025233	-0.00393322		-401.414	0.0306559	-0.000735918		-355.026	0.000181145	0.00203927
-419.071	-0.00475324	9.71048e-05		-106.965	-0.00248591	9.00352e-05		-369.235	-0.01738	-0.00393322		-400.958	0.0368774	-0.000735918		-354.522	-0.00328106	0.00203927
-418.539	-0.013368	9.71048e-05		-106.429	-0.0115417	9.00352e-05		-368.654	-0.033761	-0.00393322		-400.503	0.0434369	-0.000735918		-354.082	0.00781481	0.00203927
-418.049	-0.0137649	9.71048e-05		-106.025	0.00471543	9.00352e-05		-368.234	-0.0220044	-0.00393322		-399.91	0.0234618	-0.000735918		-353.597	0.00853528	0.00203927
-417.57	-0.0121748	9.71048e-05		-105.516	0.000811471	9.00352e-05		-367.642	-0.0401167	-0.00393322		-399.475	0.0339314	-0.000735918		-353.046	-0.00531164	0.00203927
-417.166	0.00365702	9.71048e-05		-105.039	0.00319148	9.00352e-05		-367.232	-0.0266746	-0.00393322		-398.952	0.0274262	-0.000735918		-352.592	0.00249584	0.00203927
-416.664	0.000890284	9.71048e-05		-104.538	0.000905288	9.00352e-05		-366.854	-0.00759472	-0.00393322		-398.509	0.0361708	-0.000735918		-352.094	0.000569893	0.00203927
-416.191	0.00362252	9.71048e-05		-104.011	-0.00638878	9.00352e-05		-366.289	-0.0210293	-0.00393322		-397.969	0.0264688	-0.000735918		-351.636	0.00742889	0.00203927
-415.746	0.011708	9.71048e-05		-103.599	0.00829313	9.00352e-05		-365.826	-0.0169054	-0.00393322		-397.471	0.0246803	-0.000735918		-351.096	-0.00399498	0.00203927
-415.273	0.0144537	9.71048e-05		-102.999	-0.0128752	9.00352e-05		-365.291	-0.0250206	-0.00393322		-397.023	0.0327609	-0.000735918		-350.638	0.00285372	0.00203927
-414.627	-0.0157704	9.71048e-05		-102.556	-0.00427654	9.00352e-05		-364.846	-0.0176483	-0.00393322		-396.542	0.0342362	-0.000735918		-350.136	-8.04888e-05	0.00203927
-414.227	0.000963449	9.71048e-05		-102.12	0.00582891	9.00352e-05		-364.375	-0.014767	-0.00393322		-395.946	0.0138493	-0.000735918		-349.657	0.00210149	0.00203927
-413.751	0.00321517	9.71048e-05		-101.656	0.0106055	9.00352e-05		-363.845	-0.0221297	-0.00393322		-395.552	0.0318629	-0.000735918		-349.182	0.00539267	0.00203927
-413.229	-0.00343178	9.71048e-05		-101.15	0.0074808	9.00352e-05		-363.275	-0.0365359	-0.00393322		-394.991	0.0183275	-0.000735918		-348.675	0.00132587	0.00203927
-412.781	0.00405074	9.71048e-05		-100.659	0.00694434	9.00352e-05		-362.826	-0.029819	-0.00393322		-394.539	0.0253933	-0.000735918		-348.156	-0.00542004	0.00203927
-412.305	0.00630006	9.71048e-05		-100.116	-0.00335435	9.00352e-05		-362.349	-0.0279396	-0.00393322		-394.046	0.02438	-0.000735918		-347.642	-0.01121	0.00203927
-411.729	-0.010741	9.71048e-05		-99.6655	0.00395958	9.00352e-05		-361.945	-0.013561	-0.00393322		-393.589	0.0306157	-0.000735918		-347.233	0.00677476	0.00203927
-411.264	-0.00633938	9.71048e-05		-99.173	0.00326125	9.00352e-05		-361.426	-0.0189051	-0.00393322		-393.134	0.0371646	-0.000735918		-346.687	-0.00592186	0.00203927
-410.847	0.00715165	9.71048e-05		-98.6874	0.0038771	9.00352e-05		-360.953	-0.016371	-0.00393322		-392.66	0.0399995	-0.000735918		-346.166	-0.0132537	0.00203927
-410.338	0.00291045	9.71048e-05		-98.1434	-0.00666217	9.00352e-05		-360.403	-0.0273057	-0.00393322		-392.091	0.0248076	-0.000735918		-345.686	-0.0111502	0.00203927
-409.9	0.0123587	9.71048e-05		-97.6682	-0.00407884	9.00352e-05		-359.942	-0.0225531	-0.00393322		-391.625	0.0291222	-0.000735918		-345.199	-0.0107718	0.00203927
-409.346	-0.000229762	9.71048e-05		-97.1792	-0.00411616	9.00352e-05		-359.414	-0.0296208	-0.00393322		-391.213	0.0438441	-0.000735918		-344.735	-0.00514719	0.00203927
-408.892	0.00619339	9.71048e-05		-96.7129	0.000176374	9.00352e-05		-359.1	0.000390077	-0.00393322		-390.64	0.0278511	-0.000735918		-344.207	-0.0139891	0.00203927
-408.364	-0.00160983	9.71048e-05		-96.1956	-0.0052789	9.00352e-05		-358.451	-0.0274559	-0.00393322		-390.117	0.0213154	-0.000735918		-343.708	-0.0161309	0.00203927
-407.913	0.00540674	9.71048e-05		-95.7795	0.00858665	9.00352e-05		-357.932	-0.0329314	-0.00393322		-389.648	0.0251854	-0.000735918		-343.275	-0.00359597	0.00203927
-407.4	0.00041736	9.71048e-05		-95.3254	0.0151942	9.00352e-05		-357.509	-0.0218005	-0.00393322		-389.158	0.0249565	-0.000735918		-342.789	-0.002911	0.00203927
-406.897	-0.00248148	9.71048e-05		-94.7834	0.00501981	9.00352e-05		-356.993	-0.0267515	-0.00393322		-388.757	0.0418501	-0.000735918		-342.284	-0.00644049	0.00203927
-406.469	0.00884044	9.71048e-05		-94.2523	-0.00307851	9.00352e-05		-356.554	-0.0183538	-0.00393322		-388.168	0.0227776	-0.000735918		-341.796	-0.00637227	0.00203927
-405.92	-0.00282237	9.71048e-05		-93.8069	0.00518333	9.00352e-05		-356.077	-0.0163684	-0.00393322		-387.676	0.0221654	-0.000735918		-341.295	-0.00899159	0.00203927
-405.458	0.00209252	9.71048e-05		-93.2707	-0.00390125	9.00352e-05		-355.601	-0.0143907	-0.00393322		-387.194	0.0235894	-0.000735918		-340.8	-0.0102924	0.00203927
-405.038	0.0149212	9.71048e-05		-92.8037	0.000229286	9.00352e-05		-355.091	-0.0182441	-0.00393322		-386.727	0.0276599	-0.000735918		-340.31	-0.0105578	0.00203927
-404.504	0.00600015	9.71048e-05		-92.2794	-0.0065884	9.00352e-05		-354.552	-0.0271534	-0.00393322		-386.286	0.0369706	-0.000735918		-339.803	-0.014704	0.00203927
-403.992	0.0014085	9.71048e-05		-91.7937	-0.00602404	9.00352e-05		-354.12	-0.017623	-0.00393322		-385.727	0.0235814	-0.000735918		-339.331	-0.0107381	0.00203927
-403.522	0.00470829	9.71048e-05		-91.3504	0.00261332	9.00352e-05		-353.625	-0.0187924	-0.00393322		-385.298	0.0351273	-0.000735918		-338.818	-0.0161627	0.00203927
-403.03	0.00388395	9.71048e-05		-90.8473	-0.000161235	9.00352e-05		-353.081	-0.0286396	-0.00393322		-384.731	0.0200593	-0.000735918		-338.365	-0.00817486	0.00203927
-402.62	0.0186319	9.71048e-05		-90.3905	0.00590509	9.00352e-05		-352.626	-0.0229547	-0.00393322		-384.309	0.032817	-0.000735918		-337.848	-0.0144788	0.00203927
-402.095	0.0114233	9.71048e-05		-89.9311	0.0114485	9.00352e-05		-352.101	-0.0294303	-0.00393322		-383.858	0.0403178	-0.000735918		-337.399	-0.00548733	0.00203927
-401.551	0.000653917	9.71048e-05		-89.4165	0.00647844	9.00352e-05		-351.573	-0.0364728	-0.00393322		-383.328	0.0325079	-0.000735918		-336.896	-0.0085309	0.00203927
-401.088	0.00541636	9.71048e-05		-88.9311	0.00706222	9.00352e-05		-351.141	-0.0268514	-0.00393322		-382.84	0.0326084	-0.000735918		-336.39	-0.0123725	0.00203927
-400.618	0.0086961	9.71048e-05		-88.417	0.00216265	9.00352e-05		-350.664	-0.0249531	-0.00393322		-382.327	0.0280445	-0.000735918		-335.87	-0.019296	0.00203927
-400.16	0.014428	9.71048e-05		-87.9328	0.00297657	9.00352e-05		-350.206	-0.0198678	-0.00393322		-381.825	0.0254356	-0.000735918		-335.388	-0.0177466	0.00203927
-399.614	0.00312135	9.71048e-05		-87.4453	0.00314498	9.00352e-05		-349.658	-0.0303224	-0.00393322		-381.388	0.0355398	-0.000735918		-334.949	-0.00654421	0.00203927
-399.114	0.000878221	9.71048e-05		-86.8644	-0.0145087	9.00352e-05		-349.151	-0.0337136	-0.00393322		-380.907	0.0370151	-0.000735918		-334.493	0.000786679	0.00203927
-398.667	0.00861912	9.71048e-05		-86.506	0.0103067	9.00352e-05		-348.744	-0.019667	-0.00393322		-380.409	0.0353078	-0.000735918		-333.973	-0.0060153	0.00203927
-398.192	0.010927	9.71048e-05		-85.971	0.00140009	9.00352e-05		-348.158	-0.0368098	-0.00393322		-379.827	0.0174075	-0.000735918		-333.42	-0.0204911	0.00203927
-397.641	-0.00112867	9.71048e-05		-85.489	0.00261493	9.00352e-05		-347.788	-0.0162736	-0.00393322		-379.366	0.0229401	-0.000735918		-332.96	-0.0139078	0.00203927
-397.016	-0.0274596	9.71048e-05		-84.8616	-0.0239293	9.00352e-05		-347.167	-0.0395437	-0.00393322		-378.843	0.0162993	-0.000735918		-332.464	-0.0155328	0.00203927
-396.692	0.00387594	9.71048e-05		-84.5311	0.00618816	9.00352e-05		-346.784	-0.021285	-0.00393322		-378.428	0.0304826	-0.000735918		-332.045	0.000292359	0.00203927
-396.193	0.0016619	9.71048e-05		-83.9672	-0.00824121	9.00352e-05		-346.26	-0.0276195	-0.00393322		-377.867	0.0165801	-0.000735918		-331.524	-0.0069993	0.00203927
-395.692	-0.000933824	9.71048e-05		-83.5955	0.014005	9.00352e-05		-345.707	-0.0390254	-0.00393322		-377.436	0.0279189	-0.000735918		-331.047	-0.00417441	0.00203927
-395.251	0.00801573	9.71048e-05		-83.0145	-0.00369597	9.00352e-05		-345.263	-0.0314405	-0.00393322		-376.916	0.0219056	-0.000735918		-330.571	-0.00124671	0.00203927
-394.836	0.0219273	9.71048e-05		-82.566	0.00388111	9.00352e-05		-344.824	-0.0228793	-0.00393322		-376.408	0.0182433	-0.000735918		-330.056	-0.00709274	0.00203927
-394.298	0.0122036	9.71048e-05		-82.0762	0.00358681	9.00352e-05		-344.296	-0.0300134	-0.00393322		-376.029	0.0393365	-0.000735918		-329.576	-0.00520138	0.00203927
-393.644	-0.0195297	9.71048e-05		-81.5345	-0.00662553	9.00352e-05		-343.827	-0.0267734	-0.00393322		-375.545	0.040234	-0.000735918		-329.065	-0.0100672	0.00203927
-393.231	-0.00532178	9.71048e-05		-81.0364	-0.00852978	9.00352e-05		-343.291	-0.0350975	-0.00393322		-374.92	0.0142004	-0.000735918		-328.63	0.00220428	0.00203927
-392.825	0.0102438	9.71048e-05		-80.6206	0.00528763	9.00352e-05		-342.822	-0.0317658	-0.00393322		-374.483	0.024337	-0.000735918		-328.132	0.000176484	0.00203927
-392.286	0.000338774	9.71048e-05		-80.1137	0.00169916	9.00352e-05		-342.328	-0.032861	-0.00393322		-373.916	0.00928825	-0.000735918		-327.643	0.000215733	0.00203927
-391.773	-0.00440696	9.71048e-05		-79.6428	0.00498417	9.00352e-05		-341.933	-0.0169447	-0.00393322		-373.495	0.0222267	-0.000735918		-327.179	0.00581411	0.00203927
-391.284	-0.00477649	9.71048e-05		-79.134	0.0010328	9.00352e-05		-341.383	-0.027681	-0.00393322		-373.093	0.0388645	-0.000735918		-326.62	-0.00999147	0.00203927
-390.862	0.00777953	9.71048e-05		-78.575	-0.012524	9.00352e-05		-340.829	-0.0390882	-0.00393322		-372.446	0.00876798	-0.000735918		-326.15	-0.00559573	0.00203927
-390.306	-0.00530334	9.71048e-05		-78.2004	0.00914312	9.00352e-05		-340.405	-0.0280584	-0.00393322		-372.029	0.0224557	-0.000735918		-325.614	-0.0162673	0.00203927
-389.908	0.0118644	9.71048e-05		-77.6617	-0.000533127	9.00352e-05		-339.973	-0.0184458	-0.00393322		-371.512	0.0171699	-0.000735918		-325.202	0.00110721	0.00203927
-389.306	-0.009903	9.71048e-05		-77.1898	0.00254997	9.00352e-05		-339.486	-0.0184205	-0.00393322		-371.092	0.0303556	-0.000735918		-324.663	-0.0100503	0.00203927
-388.856	-0.0026996	9.71048e-05		-76.623	-0.0125112	9.00352e-05		-338.951	-0.0264938	-0.00393322		-370.604	0.0306029	-0.000735918		-324.204	-0.00341935	0.00203927
-388.353	-0.00563138	9.71048e-05		-76.1577	-0.00817373	9.00352e-05		-338.429	-0.0325392	-0.00393322		-370.073	0.0224315	-0.000735918		-323.674	-0.0125585	0.00203927
-387.905	0.00188403	9.71048e-05		-75.6755	-0.00707663	9.00352e-05		-337.982	-0.0254547	-0.00393322		-369.567	0.0191835	-0.000735918		-323.204	-0.00823559	0.00203927
-387.43	0.00428329	9.71048e-05		-75.2468	0.00423475	9.00352e-05		-337.508	-0.0230534	-0.00393322		-369.115	0.0261284	-0.000735918		-322.73	-0.00488554	0.00203927
-386.956	0.00682208	9.71048e-05		-74.733	-0.000708126	9.00352e-05		-336.969	-0.0319291	-0.00393322		-368.561	0.0138104	-0.000735918		-322.233	-0.00676102	0.00203927
-386.461	0.00533376	9.71048e-05		-74.1787	-0.0133901	9.00352e-05		-336.506	-0.0276939	-0.00393322		-368.085	0.0162873	-0.000735918		-321.792	0.00402835	0.00203927
-386.052	0.0205064	9.71048e-05		-73.7823	0.00406915	9.00352e-05		-335.935	-0.0421763	-0.00393322		-367.605	0.0180769	-0.000735918		-321.313	0.00644955	0.00203927
-385.393	-0.0122293	9.71048e-05		-73.2159	-0.010925	9.00352e-05		-335.505	-0.0321699	-0.00393322		-367.159	0.0262712	-0.000735918		-320.813	0.00384707	0.00203927
-384.96	-0.00178944	9.71048e-05		-72.7546	-0.00585385	9.00352e-05		-335.032	-0.0295475	-0.00393322		-366.702	0.0324013	-0.000735918		-320.31	0.000756774	0.00203927
-384.564	0.0156854	9.71048e-05		-72.3022	0.000907693	9.00352e-05		-334.592	-0.0213701	-0.00393322		-366.195	0.0290203	-0.000735918		-319.787	-0.00667971	0.00203927
-383.975	-0.00373243	9.71048e-05		-71.854	0.00847308	9.00352e-05		-334.119	-0.0188193	-0.00393322		-365.687	0.0251651	-0.000735918		-319.302	-0.00583682	0.00203927
-383.508	0.000160759	9.71048e-05		-71.3448	0.00439112	9.00352e-05		-333.513	-0.0392678	-0.00393322		-365.133	0.0127902	-0.000735918		-318.862	0.00524504	0.00203927
-382.981	-0.00726236	9.71048e-05		-70.8408	0.00128779	9.00352e-05		-333.15	-0.0177041	-0.00393322		-364.724	0.0282609	-0.000735918		-318.394	0.00990335	0.00203927
-382.517	-0.00271403	9.71048e-05		-70.3978	0.00983436	9.00352e-05		-332.54	-0.0389414	-0.00393322		-364.168	0.0152261	-0.000735918		-317.86	-0.00028327	0.00203927
-382.012	-0.00608438	9.71048e-05		-69.8889	0.00578562	9.00352e-05		-332.139	-0.0238912	-0.00393322		-363.67	0.0136188	-0.000735918		-317.356	-0.00352681	0.00203927
-381.631	0.0142837	9.71048e-05		-69.2957	-0.0143339	9.00352e-05		-331.609	-0.0311157	-0.00393322		-363.297	0.0356252	-0.000735918		-316.905	0.00496469	0.00203927
-381.023	-0.00868802	9.71048e-05		-68.8812	-0.000365706	9.00352e-05		-331.21	-0.0158285	-0.00393322		-362.754	0.0255744	-0.000735918		-316.394	0.000145642	0.00203927
-380.558	-0.00433947	9.71048e-05		-68.4085	0.00249624	9.00352e-05		-330.707	-0.0185105	-0.00393322		-362.246	0.0217918	-0.000735918		-315.906	0.000357767	0.00203927
-380.081	-0.00239488	9.71048e-05		-67.9623	0.0104167	9.00352e-05		-330.157	-0.0292611	-0.00393322		-361.776	0.0253841	-0.000735918		-315.407	-0.00178965	0.00203927
-379.63	0.00459122	9.71048e-05		-67.3846	-0.00676722	9.00352e-05		-329.688	-0.0259058	-0.00393322		-361.227	0.0140413	-0.000735918		-314.945	0.00423767	0.00203927
-379.123	0.000984312	9.71048e-05		-66.8782	-0.0103581	9.00352e-05		-329.192	-0.0274946	-0.00393322		-360.759	0.0179783	-0.000735918		-314.446	0.00195943	0.00203927
-378.695	0.0123656	9.71048e-05		-66.426	-0.00357728	9.00352e-05		-328.653	-0.036329	-0.00393322		-360.238	0.0117097	-0.000735918		-313.976	0.00636733	0.00203927
-378.153	0.00194898	9.71048e-05		-65.924	-0.00632319	9.00352e-05		-328.252	-0.0212229	-0.00393322		-359.848	0.0306904	-0.000735918		-313.485	0.00582627	0.00203927
-377.67	0.00285272	9.71048e-05		-65.4395	-0.00573118	9.00352e-05		-327.746	-0.0244303	-0.00393322		-359.323	0.0238283	-0.000735918		-312.965	-0.0010159	0.00203927
-377.074	-0.0179307	9.71048e-05		-64.9126	-0.0132281	9.00352e-05		-327.243	-0.0271417	-0.00393322		-358.776	0.0128165	-0.000735918		-312.557	0.0170829	0.00203927
-376.65	-0.00574437	9.71048e-05		-64.4655	-0.00549782	9.00352e-05		-326.764	-0.0255408	-0.00393322		-358.391	0.0325953	-0.000735918		-312.008	0.00367513	0.00203927
-376.239	0.0088669	9.71048e-05		-64.037	0.00577602	9.00352e-05		-326.236	-0.0324915	-0.00393322		-357.816	0.0162058	-0.000735918		-311.546	0.009723	0.00203927
-375.696	-0.00177341	9.71048e-05		-63.4443	-0.0143058	9.00352e-05		-325.784	-0.02632	-0.00393322		-357.343	0.0192873	-0.000735918		-311.047	0.00746158	0.00203927
-375.161	-0.0107041	9.71048e-05		-62.9815	-0.00957464	9.00352e-05		-325.268	-0.0312994	-0.00393322		-356.904	0.0286391	-0.000735918		-310.586	0.0138487	0.00203927
-374.677	-0.0100946	9.71048e-05		-62.5274	-0.00319318	9.00352e-05		-324.798	-0.0282657	-0.00393322		-356.396	0.0251956	-0.000735918		-310.069	0.00754849	0.00203927
-374.249	0.00133152	9.71048e-05		-62.0077	-0.00932846	9.00352e-05		-324.214	-0.0448516	-0.00393322		-355.933	0.0302018	-0.000735918		-309.502	-0.00984569	0.00203927
-373.87	0.0221122	9.71048e-05		-61.5772	0.00155525	9.00352e-05		-323.784	-0.0349739	-0.00393322		-355.359	0.0139483	-0.000735918		-309.034	-0.00522754	0.00203927
-373.275	0.00166751	9.71048e-05		-60.9852	-0.0183898	9.00352e-05		-323.304	-0.0335099	-0.00393322		-354.965	0.0319127	-0.000735918		-308.58	0.00268925	0.00203927
-372.734	-0.00856544	9.71048e-05		-60.5562	-0.0072235	9.00352e-05		-322.91	-0.0172232	-0.00393322		-354.461	0.0290835	-0.000735918		-308.086	0.0017249	0.00203927
-372.324	0.00617335	9.71048e-05		-60.1163	0.00185633	9.00352e-05		-322.397	-0.0216126	-0.00393322		-353.931	0.0211304	-0.000735918		-307.648	0.0131927	0.00203927
-371.833	0.00566735	9.71048e-05		-59.5936	-0.00485229	9.00352e-05		-321.836	-0.0343043	-0.00393322		-353.367	0.00689291	-0.000735918		-307.175	0.0166764	0.00203927
-371.388	0.0137544	9.71048e-05		-59.0889	-0.00813846	9.00352e-05		-321.401	-0.0253268	-0.00393322		-352.924	0.0156147	-0.000735918		-306.604	-0.00158125	0.00203927
-370.836	0.00141251	9.71048e-05		-58.6334	-0.00204007	9.00352e-05		-320.865	-0.0336347	-0.00393322		-352.506	0.0292791	-0.000735918		-306.178	0.0124395	0.00203927
-370.398	0.0108585	9.71048e-05		-58.1088	-0.00912638	9.00352e-05		-320.431	-0.024266	-0.00393322		-351.935	0.0134734	-0.000735918		-305.653	0.00455445	0.00203927
-369.821	-0.00612126	9.71048e-05		-57.7052	0.0068702	9.00352e-05		-319.968	-0.0200209	-0.00393322		-351.518	0.0272612	-0.000735918		-305.13	-0.00320628	0.00203927
-369.383	0.00333225	9.71048e-05		-57.2116	0.00570541	9.00352e-05		-319.374	-0.038473	-0.00393322		-351.019	0.025491	-0.000735918		-304.651	-0.00087761	0.00203927
-368.849	-0.00554551	9.71048e-05		-56.6489	-0.00867411	9.00352e-05		-318.998	-0.0191403	-0.00393322		-350.566	0.032242	-0.000735918		-304.219	0.0119218	0.00203927
-368.297	-0.0178121	9.71048e-05		-56.11	-0.0184965	9.00352e-05		-318.457	-0.0283489	-0.00393322		-350.062	0.0295031	-0.000735918		-303.694	0.003948	0.00203927
-367.909	0.00134114	9.71048e-05		-55.7151	-0.000826682	9.00352e-05		-317.853	-0.0484286	-0.00393322		-349.483	0.0120902	-0.000735918		-303.225	0.00839325	0.00203927
-367.378	-0.00702019	9.71048e-05		-55.2812	0.00939573	9.00352e-05		-317.483	-0.0280731	-0.00393322		-349.085	0.0295347	-0.000735918		-302.774	0.0169754	0.00203927
-366.902	-0.004862	9.71048e-05		-54.7382	-0.00121732	9.00352e-05		-316.983	-0.0301675	-0.00393322		-348.523	0.0154901	-0.000735918		-302.251	0.00934453	0.00203927
-366.514	0.014242	9.71048e-05		-54.1881	-0.0131904	9.00352e-05		-316.512	-0.0273118	-0.00393322		-347.986	0.00642013	-0.000735918		-301.737	0.00376763	0.00203927
-365.908	-0.0084692	9.71048e-05		-53.7545	-0.00291107	9.00352e-05		-315.969	-0.0368501	-0.00393322		-347.513	0.00947885	-0.000735918		-301.258	0.00615614	0.00203927
-365.472	0.00157449	9.71048e-05		-53.3757	0.0178332	9.00352e-05		-315.555	-0.0239885	-0.00393322		-347.138	0.0311776	-0.000735918		-300.753	0.0026575	0.00203927
-365.031	0.010328	9.71048e-05		-52.7043	-0.0173009	9.00352e-05		-315.088	-0.0204107	-0.00393322		-346.59	0.0199186	-0.000735918		-300.244	-0.00201671	0.00203927
-364.51	0.00396815	9.71048e-05		-52.3015	-0.00114194	9.00352e-05		-314.557	-0.0279514	-0.00393322		-345.966	-0.00587646	-0.000735918		-299.802	0.00867078	0.00203927
-364.032	0.00583977	9.71048e-05		-51.8256	0.00104975	9.00352e-05		-314.135	-0.0165082	-0.00393322		-345.618	0.0210543	-0.000735918		-299.323	0.0109911	0.00203927
-363.542	0.00549975	9.71048e-05		-51.303	-0.00567263	9.00352e-05		-313.562	-0.0312684	-0.00393322		-345.2	0.0346954	-0.000735918		-298.77	-0.00328666	0.00203927
-363.043	0.00318879	9.71048e-05		-50.8542	0.00170557	9.00352e-05		-313.071	-0.0319251	-0.00393322		-344.558	0.00531669	-0.000735918		-298.289	-0.0015364	0.00203927
-362.533	-0.00108779	9.71048e-05		-50.3884	0.0058265	9.00352e-05		-312.584	-0.0317395	-0.00393322		-344.155	0.0218809	-0.000735918		-297.858	0.011505	0.00203927
-361.994	-0.0108661	9.71048e-05		-49.8066	-0.0121956	9.00352e-05		-312.136	-0.024846	-0.00393322		-343.701	0.0285669	-0.000735918		-297.346	0.00635517	0.00203927
-361.556	-0.00135321	9.71048e-05		-49.3955	0.00236955	9.00352e-05		-311.587	-0.035457	-0.00393322		-343.194	0.0250123	-0.000735918		-296.802	-0.00598633	0.00203927
-361.031	-0.00839302	9.71048e-05		-48.8451	-0.00965163	9.00352e-05		-311.11	-0.0335844	-0.00393322		-342.711	0.0261642	-0.000735918		-296.35	0.002365	0.00203927
-360.564	-0.00445413	9.71048e-05		-48.339	-0.0132345	9.00352e-05		-310.719	-0.0168507	-0.00393322		-342.14	0.010394	-0.000735918		-295.859	0.00202112	0.00203927
-360.159	0.0112349	9.71048e-05		-47.8683	-0.0100312	9.00352e-05		-310.192	-0.0237603	-0.00393322		-341.701	0.0200032	-0.000735918		-295.387	0.00569545	0.00203927
-359.645	0.0063033	9.71048e-05		-47.3721	-0.0117141	9.00352e-05		-309.62	-0.0383356	-0.00393322		-341.237	0.024689	-0.000735918		-294.893	0.00480397	0.00203927
-359.144	0.00368989	9.71048e-05		-46.9317	-0.00273369	9.00352e-05		-309.141	-0.0367691	-0.00393322		-340.692	0.0139803	-0.000735918		-294.422	0.00867265	0.00203927
-358.687	0.00945951	9.71048e-05		-46.3904	-0.0130276	9.00352e-05		-308.712	-0.0266367	-0.00393322		-340.256	0.0241966	-0.000735918		-293.916	0.00505907	0.00203927
-358.143	-0.00112867	9.71048e-05		-45.929	-0.00806444	9.00352e-05		-308.131	-0.0427014	-0.00393322		-339.726	0.0161669	-0.000735918		-293.411	0.00155202	0.00203927
-357.748	0.0164721	9.71048e-05		-45.4476	-0.00690835	9.00352e-05		-307.763	-0.02194	-0.00393322		-339.294	0.027099	-0.000735918		-292.921	0.00126421	0.00203927
-357.205	0.00583335	9.71048e-05		-44.9581	-0.00731651	9.00352e-05		-307.286	-0.0201516	-0.00393322		-338.76	0.0184804	-0.000735918		-292.466	0.0089745	0.00203927
-356.758	0.0137753	9.71048e-05		-44.5408	0.00608551	9.00352e-05		-306.79	-0.021596	-0.00393322		-338.286	0.0214868	-0.000735918		-291.914	-0.00525558	0.00203927
-356.149	-0.0094164	9.71048e-05		-43.989	-0.00620801	9.00352e-05		-306.195	-0.0402172	-0.00393322		-337.77	0.0161696	-0.000735918		-291.452	0.000803516	0.00203927
-355.727	0.00310211	9.71048e-05		-43.4758	-0.0111207	9.00352e-05		-305.799	-0.0243379	-0.00393322		-337.253	0.0108081	-0.000735918		-291.034	0.0167502	0.00203927
-355.197	-0.00510767	9.71048e-05		-43.0352	-0.00218279	9.00352e-05		-305.262	-0.0327382	-0.00393322		-336.823	0.0220012	-0.000735918		-290.451	-0.00417907	0.00203927
-354.666	-0.0133247	9.71048e-05		-42.5465	-0.00242819	9.00352e-05		-304.811	-0.0265034	-0.00393322		-336.308	0.0170276	-0.000735918		-289.989	0.00188002	0.00203927
-354.235	-0.00254644	9.71048e-05		-42.0349	-0.00702462	9.00352e-05		-304.27	-0.0357417	-0.00393322		-335.92	0.0363779	-0.000735918		-289.555	0.0141692	0.00203927
-353.763	0.000482316	9.71048e-05		-41.5238	-0.0115518	9.00352e-05		-303.783	-0.035533	-0.00393322		-335.435	0.0371846	-0.000735918		-289.044	0.00943331	0.00203927
-353.281	0.00158331	9.71048e-05		-41.097	4.24528e-05	9.00352e-05		-303.267	-0.0403883	-0.00393322		-334.921	0.0323918	-0.000735918		-288.585	0.0160755	0.00203927
-352.673	-0.0214382	9.71048e-05		-40.6161	0.00130222	9.00352e-05		-302.844	-0.0292843	-0.00393322		-334.42	0.03002	-0.000735918		-288.054	0.00668786	0.00203927
-352.305	0.00150772	9.71048e-05		-40.0799	-0.00801015	9.00352e-05		-302.335	-0.0328982	-0.00393322		-333.843	0.0132797	-0.000735918		-287.548	0.00284438	0.00203927
-351.835	0.00490797	9.71048e-05		-39.653	0.00356845	9.00352e-05		-301.855	-0.0314882	-0.00393322		-333.346	0.011513	-0.000735918		-287.039	-0.0014224	0.00203927
-351.368	0.00883483	9.71048e-05		-39.194	0.00901483	9.00352e-05		-301.357	-0.0332704	-0.00393322		-332.88	0.0159714	-0.000735918		-286.615	0.0130787	0.00203927
-350.866	0.00608835	9.71048e-05		-38.5995	-0.0114286	9.00352e-05		-300.852	-0.0363424	-0.00393322		-332.379	0.0137387	-0.000735918		-286.057	-0.00241293	0.00203927
-350.399	0.00993663	9.71048e-05		-38.1365	-0.00673354	9.00352e-05		-300.432	-0.0246586	-0.00393322		-331.925	0.0203582	-0.000735918		-285.615	0.00816712	0.00203927
-349.903	0.00832803	9.71048e-05		-37.6319	-0.00999446	9.00352e-05		-299.867	-0.0380238	-0.00393322		-331.387	0.0109167	-0.000735918		-285.11	0.0046722	0.00203927
-349.34	-0.00603145	9.71048e-05		-37.1865	-0.00194383	9.00352e-05		-299.396	-0.03516	-0.00393322		-330.892	0.00988563	-0.000735918		-284.584	-0.003624	0.00203927
-348.964	0.0152682	9.71048e-05		-36.7056	-0.000689668	9.00352e-05		-298.917	-0.0335996	-0.00393322		-330.421	0.0132322	-0.000735918		-284.152	0.00912681	0.00203927
-348.338	-0.011077	9.71048e-05		-36.1529	-0.0131262	9.00352e-05		-298.444	-0.0309494	-0.00393322		-329.884	0.00408712	-0.000735918		-283.616	-0.00139809	0.00203927
-348.029	0.0229257	9.71048e-05		-35.7152	-0.00358692	9.00352e-05		-297.992	-0.0247328	-0.00393322		-329.43	0.0106147	-0.000735918		-283.117	-0.0035941	0.00203927
-347.347	-0.0141795	9.71048e-05		-35.2172	-0.00558282	9.00352e-05		-297.48	-0.0290298	-0.00393322		-328.988	0.0195101	-0.000735918		-282.632	-0.00261571	0.00203927
-346.994	0.0115436	9.71048e-05		-34.776	0.00328129	9.00352e-05		-296.937	-0.0386936	-0.00393322		-328.509	0.0216485	-0.000735918		-282.167	0.00272665	0.00203927
-346.408	-0.00720863	9.71048e-05		-34.2233	-0.00916007	9.00352e-05		-296.534	-0.0239468	-0.00393322		-327.959	0.00988482	-0.000735918		-281.667	0.000449334	0.00203927
-345.99	0.00610759	9.71048e-05		-33.7927	0.00173842	9.00352e-05		-296.039	-0.0251796	-0.00393322		-327.481	0.0118967	-0.000735918		-281.164	-0.00260169	0.00203927
-345.474	0.00082758	9.71048e-05		-33.3092	0.00253313	9.00352e-05		-295.586	-0.0190835	-0.00393322		-327.01	0.0153728	-0.000735918		-280.694	0.00168471	0.00203927
-344.988	0.000985113	9.71048e-05		-32.7793	-0.00554753	9.00352e-05		-295.033	-0.0304012	-0.00393322		-326.466	0.00475038	-0.000735918		-280.257	0.0133254	0.00203927
-344.485	-0.00187685	9.71048e-05		-32.2897	-0.0059132	9.00352e-05		-294.621	-0.0173535	-0.00393322		-326.054	0.0195007	-0.000735918		-279.726	0.00396294	0.00203927
-343.999	-0.00165312	9.71048e-05		-31.8071	-0.00495546	9.00352e-05		-294.003	-0.0398468	-0.00393322		-325.494	0.0060455	-0.000735918		-279.289	0.0155317	0.00203927
-343.524	0.00087364	9.71048e-05		-31.3741	0.00548651	9.00352e-05		-293.495	-0.0435014	-0.00393322		-325.084	0.0210755	-0.000735918		-278.751	0.00468716	0.00203927
-343.013	-0.0035929	9.71048e-05		-30.8324	-0.00480659	9.00352e-05		-293.102	-0.0269578	-0.00393322		-324.603	0.0225123	-0.000735918		-278.244	0.000584834	0.00203927
-342.599	0.0104971	9.71048e-05		-30.3686	-0.000239821	9.00352e-05		-292.629	-0.0245026	-0.00393322		-324.073	0.0146232	-0.000735918		-277.765	0.00288363	0.00203927
-342.042	-0.00280544	9.71048e-05		-29.862	-0.00384608	9.00352e-05		-292.101	-0.0313826	-0.00393322		-323.656	0.028482	-0.000735918		-277.27	0.00154453	0.00203927
-341.551	-0.00340685	9.71048e-05		-29.3546	-0.00759638	9.00352e-05		-291.597	-0.0342687	-0.00393322		-323.077	0.0112244	-0.000735918		-276.834	0.0134001	0.00203927
-341.143	0.0117048	9.71048e-05		-28.9599	0.0101599	9.00352e-05		-291.126	-0.0313366	-0.00393322		-322.616	0.0165026	-0.000735918		-276.311	0.00593092	0.00203927
-340.592	-0.000314761	9.71048e-05		-28.3495	-0.0132441	9.00352e-05		-290.679	-0.024232	-0.00393322		-322.106	0.0123424	-0.000735918		-275.756	-0.00889813	0.00203927
-340.15	0.00832803	9.71048e-05		-27.8818	-0.00940818	9.00352e-05		-290.228	-0.0179594	-0.00393322		-321.637	0.016257	-0.000735918		-275.327	0.00464136	0.00203927
-339.623	0.000912942	9.71048e-05		-27.3812	-0.0118664	9.00352e-05		-289.586	-0.0446046	-0.00393322		-321.142	0.0152128	-0.000735918		-274.813	-0.000890678	0.00203927
-339.137	0.00122328	9.71048e-05		-26.9279	-0.00526447	9.00352e-05		-289.164	-0.0332687	-0.00393322		-320.576	0.000302615	-0.000735918		-274.355	0.00606364	0.00203927
-338.613	-0.00575641	9.71048e-05		-26.4701	0.000467448	9.00352e-05		-288.705	-0.0282987	-0.00393322		-320.137	0.00998589	-0.000735918		-273.821	-0.00410338	0.00203927
-338.201	0.00878671	9.71048e-05		-25.9616	-0.00347656	9.00352e-05		-288.222	-0.0274043	-0.00393322		-319.718	0.0233137	-0.000735918		-273.39	0.00888103	0.00203927
-337.742	0.0141554	9.71048e-05		-25.5294	0.00715604	9.00352e-05		-287.663	-0.0398734	-0.00393322		-319.311	0.0388673	-0.000735918		-272.822	-0.00863087	0.00203927
-337.149	-0.0059681	9.71048e-05		-24.9548	-0.00940946	9.00352e-05		-287.219	-0.0322834	-0.00393322		-318.703	0.0162359	-0.000735918		-272.403	0.00701024	0.00203927
-336.688	-0.00087047	9.71048e-05		-24.496	-0.00384352	9.00352e-05		-286.734	-0.0318421	-0.00393322		-318.142	0.00229741	-0.000735918		-271.96	0.0173268	0.00203927
-336.218	0.00260492	9.71048e-05		-24.054	0.00491219	9.00352e-05		-286.215	-0.0372759	-0.00393322		-317.671	0.00579578	-0.000735918		-271.432	0.00860071	0.00203927
-335.784	0.0127705	9.71048e-05		-23.4697	-0.0134815	9.00352e-05		-285.786	-0.0270012	-0.00393322		-317.224	0.013817	-0.000735918		-270.95	0.0101678	0.00203927
-335.232	0.000516808	9.71048e-05		-23.0466	-0.00109785	9.00352e-05		-285.305	-0.0259085	-0.00393322		-316.694	0.00589687	-0.000735918		-270.415	5.22011e-05	0.00203927
-334.73	-0.002258	9.71048e-05		-22.4975	-0.012775	9.00352e-05		-284.876	-0.0156264	-0.00393322		-316.304	0.0248446	-0.000735918		-269.93	0.000912835	0.00203927
-334.184	-0.0133471	9.71048e-05		-21.9437	-0.0253415	9.00352e-05		-284.347	-0.0227888	-0.00393322		-315.766	0.0154558	-0.000735918		-269.431	-0.00138127	0.00203927
-333.826	0.0114033	9.71048e-05		-21.5759	-0.00239917	9.00352e-05		-283.763	-0.0395709	-0.00393322		-315.225	0.00558223	-0.000735918		-268.988	0.00894553	0.00203927
-333.23	-0.0092703	9.71048e-05		-21.1466	0.00882958	9.00352e-05		-283.255	-0.0430555	-0.00393322		-314.805	0.0186674	-0.000735918		-268.423	-0.00789452	0.00203927
-332.737	-0.0104186	9.71048e-05		-20.666	0.0102393	9.00352e-05		-282.864	-0.0262322	-0.00393322		-314.337	0.0226892	-0.000735918		-267.976	0.00148846	0.00203927
-332.322	0.00358324	9.71048e-05		-20.0058	-0.0226254	9.00352e-05		-282.362	-0.0288147	-0.00393322		-313.913	0.0350077	-0.000735918		-267.518	0.00843062	0.00203927
-331.846	0.00570745	9.71048e-05		-19.6549	0.00355165	9.00352e-05		-281.889	-0.0262753	-0.00393322		-313.306	0.012476	-0.000735918		-267.016	0.00548332	0.00203927
-331.335	0.00128982	9.71048e-05		-19.1366	-0.00220846	9.00352e-05		-281.357	-0.033824	-0.00393322		-312.78	0.00526612	-0.000735918		-266.554	0.0116923	0.00203927
-330.814	-0.0050839	9.71048e-05		-18.6518	-0.00157818	9.00352e-05		-280.975	-0.0156211	-0.00393322		-312.399	0.0261526	-0.000735918		-266.072	0.0132188	0.00203927
-330.351	-0.000422208	9.71048e-05		-18.094	-0.014888	9.00352e-05		-280.38	-0.0341536	-0.00393322		-311.901	0.024226	-0.000735918		-265.521	-0.000588859	0.00203927
-329.843	-0.00433624	9.71048e-05		-17.6655	-0.00349654	9.00352e-05		-279.915	-0.0302859	-0.00393322		-311.326	0.00786803	-0.000735918		-265.07	0.00780921	0.00203927
-329.319	-0.0112718	9.71048e-05		-17.1528	-0.00818416	9.00352e-05		-279.382	-0.0380187	-0.00393322		-310.934	0.0263324	-0.000735918		-264.585	0.0087175	0.00203927
-328.822	-0.0130729	9.71048e-05		-16.7162	0.00165667	9.00352e-05		-278.913	-0.0348954	-0.00393322		-310.4	0.0178564	-0.000735918		-264.109	0.0116714	0.00203927
-328.436	0.00632812	9.71048e-05		-16.0855	-0.0255499	9.00352e-05		-278.543	-0.0144145	-0.00393322		-309.908	0.0171122	-0.000735918		-263.566	-0.000341208	0.00203927
-327.864	-0.00962233	9.71048e-05		-15.6947	-0.00695987	9.00352e-05		-277.995	-0.0249298	-0.00393322		-309.416	0.0166193	-0.000735918		-263.097	0.00422366	0.00203927
-327.359	-0.0130093	9.71048e-05		-15.2015	-0.00791954	9.00352e-05		-277.413	-0.0412183	-0.00393322		-308.931	0.0171707	-0.000735918		-262.544	-0.0102419	0.00203927
-326.963	0.00440758	9.71048e-05		-14.8062	0.00983756	9.00352e-05		-276.951	-0.0368153	-0.00393322		-308.432	0.0153355	-0.000735918		-262.124	0.00544873	0.00203927
-326.337	-0.0220116	9.71048e-05		-14.2319	-0.00660443	9.00352e-05		-276.565	-0.019094	-0.00393322		-307.89	0.0051624	-0.000735918		-261.611	0.000100795	0.00203927
-325.974	0.00175091	9.71048e-05		-13.7522	-0.00496827	9.00352e-05		-276.003	-0.0319488	-0.00393322		-307.502	0.0244538	-0.000735918		-261.095	-0.00594523	0.00203927
-325.492	0.00298743	9.71048e-05		-13.3209	0.00591471	9.00352e-05		-275.556	-0.0249042	-0.00393322		-306.984	0.0190081	-0.000735918		-260.629	-0.000852365	0.00203927
-324.966	-0.00442767	9.71048e-05		-12.7277	-0.0141174	9.00352e-05		-275.074	-0.0239626	-0.00393322		-306.489	0.0178054	-0.000735918		-260.116	-0.00620686	0.00203927
-324.494	-0.00147751	9.71048e-05		-12.3374	0.00458918	9.00352e-05		-274.561	-0.0283635	-0.00393322		-305.958	0.00980465	-0.000735918		-259.696	0.00926697	0.00203927
-324.07	0.0106422	9.71048e-05		-11.8122	-0.00244636	9.00352e-05		-274.097	-0.0242924	-0.00393322		-305.532	0.0216516	-0.000735918		-259.211	0.0101108	0.00203927
-323.526	-9.34359e-05	9.71048e-05		-11.3665	0.00568216	9.00352e-05		-273.568	-0.0314122	-0.00393322		-305.025	0.0182472	-0.000735918		-258.706	0.00674671	0.00203927
-323.048	0.00189846	9.71048e-05		-10.8916	0.00825944	9.00352e-05		-273.106	-0.0270058	-0.00393322		-304.535	0.0179411	-0.000735918		-258.191	0.000769864	0.00203927
-322.526	-0.00480858	9.71048e-05		-10.3789	0.00360607	9.00352e-05		-272.568	-0.0355888	-0.00393322		-304.044	0.0175589	-0.000735918		-257.748	0.0111406	0.00203927
-321.978	-0.0162724	9.71048e-05		-9.8125	-0.0112886	9.00352e-05		-272.077	-0.0361709	-0.00393322		-303.595	0.0253943	-0.000735918		-257.204	-0.00116074	0.00203927
-321.558	-0.00333149	9.71048e-05		-9.27482	-0.0207001	9.00352e-05		-271.588	-0.0364996	-0.00393322		-303.098	0.0236774	-0.000735918		-256.706	-0.00312406	0.00203927
-321.082	-0.00124416	9.71048e-05		-8.79476	-0.0191091	9.00352e-05		-271.113	-0.034312	-0.00393322		-302.552	0.012761	-0.000735918		-256.278	0.0104753	0.00203927
-320.591	-0.0018528	9.71048e-05		-8.37669	-0.00567744	9.00352e-05		-270.678	-0.0251268	-0.00393322		-302.154	0.0301609	-0.000735918		-255.778	0.00804002	0.00203927
-320.07	-0.00812848	9.71048e-05		-7.90323	-0.00282147	9.00352e-05		-270.224	-0.0192555	-0.00393322		-301.683	0.0335069	-0.000735918		-255.273	0.00463482	0.00203927
-319.582	-0.0083	9.71048e-05		-7.36209	-0.012884	9.00352e-05		-269.744	-0.0179214	-0.00393322		-301.078	0.0113508	-0.000735918		-254.788	0.00549733	0.00203927
-319.116	-0.00415502	9.71048e-05		-6.85343	-0.0167444	9.00352e-05		-269.238	-0.0210676	-0.00393322		-300.6	0.0134816	-0.000735918		-254.264	-0.00232043	0.00203927
-318.57	-0.0152476	9.71048e-05		-6.43203	-0.00394055	9.00352e-05		-268.815	-0.00986246	-0.00393322		-300.098	0.0109143	-0.000735918		-253.784	-0.000358045	0.00203927
-318.087	-0.0143318	9.71048e-05		-5.93949	-0.00471791	9.00352e-05		-268.193	-0.0331548	-0.00393322		-299.644	0.0176125	-0.000735918		-253.315	0.00416104	0.00203927
-317.725	0.00959904	9.71048e-05		-5.36039	-0.0220216	9.00352e-05		-267.696	-0.0347941	-0.00393322		-299.192	0.024629	-0.000735918		-252.83	0.00514598	0.00203927
-317.153	-0.00659598	9.71048e-05		-4.95752	-0.00567424	9.00352e-05		-267.244	-0.0285693	-0.00393322		-298.608	0.00641345	-0.000735918		-252.316	-0.00051036	0.00203927
-316.634	-0.0125004	9.71048e-05		-4.51855	0.00378168	9.00352e-05		-266.748	-0.0301204	-0.00393322		-298.162	0.0147052	-0.000735918		-251.871	0.00939687	0.00203927
-316.164	-0.00915402	9.71048e-05		-3.93194	-0.0149511	9.00352e-05		-266.354	-0.0137312	-0.00393322		-297.745	0.0284285	-0.000735918		-251.327	-0.0029895	0.00203927
-315.756	0.00596726	9.71048e-05		-3.48213	-0.00756189	9.00352e-05		-265.718	-0.0394783	-0.00393322		-297.163	0.0105947	-0.000735918		-250.868	0.00381435	0.00203927
-315.199	-0.00725755	9.71048e-05		-2.94469	-0.0169031	9.00352e-05		-265.336	-0.0212074	-0.00393322		-296.675	0.0108374	-0.000735918		-250.418	0.0125656	0.00203927
-314.704	-0.00864403	9.71048e-05		-2.46368	-0.0154685	9.00352e-05		-264.831	-0.0241412	-0.00393322		-296.226	0.0183616	-0.000735918		-249.952	0.0177846	0.00203927
-314.183	-0.0149485	9.71048e-05		-2.00464	-0.00983766	9.00352e-05		-264.266	-0.037534	-0.00393322		-295.742	0.0194054	-0.000735918		-249.282	-0.0228236	0.00203927
-313.807	0.0063674	9.71048e-05		-1.5963	0.00547448	9.00352e-05		-263.879	-0.0200769	-0.00393322		-295.202	0.00949524	-0.000735918		-248.913	0.00419935	0.00203927
-313.236	-0.00954504	9.71048e-05		-1.1482	0.0131943	9.00352e-05		-263.383	-0.0215276	-0.00393322		-294.814	0.0288673	-0.000735918		-248.37	-0.00803002	0.00203927
-312.843	0.00849804	9.71048e-05		-0.553802	-0.0070166	9.00352e-05		-262.887	-0.0231013	-0.00393322		-294.191	0.00324744	-0.000735918		-247.944	0.00622995	0.00203927
-312.204	-0.0204174	9.71048e-05		-0.00523222	-0.0184773	9.00352e-05		-262.376	-0.0270053	-0.00393322		-293.796	0.0211676	-0.000735918		-247.458	0.00684111	0.00203927
-311.845	0.00408522	9.71048e-05		0.426056	-0.00754454	9.00352e-05		-261.945	-0.01733	-0.00393322		-293.285	0.0170068	-0.000735918		-246.961	0.00517588	0.00203927
-311.328	-0.00147109	9.71048e-05		0.900131	-0.00478094	0.000189607		-261.411	-0.0252233	-0.00393322		-292.883	0.0335055	-0.000735918		-246.453	0.000981053	0.00203927
-310.775	-0.0140504	9.71048e-05		1.48326	-0.0228388	0.000636707		-260.866	-0.0352356	-0.00393322		-292.234	0.00287647	-0.000735918		-245.978	0.00413488	0.00203927
-310.325	-0.00683654	9.71048e-05		1.84452	0.0014642	0.00109393		-260.417	-0.0285106	-0.00393322		-291.81	0.0152935	-0.000735918		-245.414	-0.0128528	0.00203927
-309.845	-0.00542762	9.71048e-05		2.35352	-0.00244076	0.00197212		-260.017	-0.013333	-0.00393322		-291.277	0.00688966	-0.000735918		-245.016	0.00765128	0.00203927
-309.373	-0.00228856	9.71048e-05		2.93557	-0.0202919	0.0033118		-259.472	-0.0231987	-0.00393322		-290.863	0.0210572	-0.000735918		-244.494	0.000231611	0.00203927
-308.825	-0.0138459	9.71048e-05		3.26167	0.0107229	0.00421883		-259.028	-0.0156907	-0.00393322		-290.3	0.00718062	-0.000735918		-243.994	-0.00209521	0.00203927
-308.35	-0.0114883	9.71048e-05		3.76128	0.00860988	0.00582637		-258.489	-0.0245366	-0.00393322		-289.849	0.0142621	-0.000735918		-243.544	0.00666823	0.00203927
-307.979	0.0107305	9.71048e-05		4.31486	-0.00380928	0.00791556		-258.009	-0.0232228	-0.00393322		-289.335	0.0094129	-0.000735918		-243.022	-0.000778549	0.00203927
-307.469	0.00642354	9.71048e-05		4.81683	-0.00637429	0.0100899		-257.508	-0.0256368	-0.00393322		-288.892	0.0182362	-0.000735918		-242.561	0.00547117	0.00203927
-306.896	-0.00993426	9.71048e-05		5.29744	-0.00486193	0.0124211		-257.009	-0.0275256	-0.00393322		-288.39	0.0156268	-0.000735918		-242.054	0.00143521	0.00203927
-306.441	-0.00365144	9.71048e-05		5.58513	0.0334822	0.0139333		-256.576	-0.0179844	-0.00393322		-287.806	-0.00258723	-0.000735918		-241.586	0.00615239	0.00203927
-305.871	-0.0193042	9.71048e-05		6.14736	0.0194061	0.0171411		-256.109	-0.0144146	-0.00393322		-287.399	0.0132657	-0.000735918		-241.082	0.00298643	0.00203927
-305.478	-0.00122732	9.71048e-05		6.63989	0.0186375	0.0202256		-255.632	-0.0125947	-0.00393322		-286.951	0.0209584	-0.000735918		-240.589	0.00207437	0.00203927
-304.992	-0.00105089	9.71048e-05		7.06094	0.0315135	0.0230657		-255.075	-0.0246876	-0.00393322		-286.438	0.0163519	-0.000735918		-240.101	0.00230893	0.00203927
-304.481	-0.00548215	9.71048e-05		7.54374	0.0325977	0.0265528		-254.522	-0.035985	-0.00393322		-285.949	0.0162707	-0.000735918		-239.659	0.0127451	0.00203927
-303.959	-0.0119727	9.71048e-05		8.10232	0.0192125	0.0308945		-254.077	-0.0285312	-0.00393322		-285.468	0.0178755	-0.000735918		-239.168	0.0123255	0.00203927
-303.448	-0.0165186	9.71048e-05		8.52641	0.0315007	0.034411		-253.58	-0.0302345	-0.00393322		-285.005	0.0229233	-0.000735918		-238.604	-0.00456688	0.00203927
-303.077	0.00565933	9.71048e-05		8.98763	0.0366986	0.0384511		-253.045	-0.0384697	-0.00393322		-284.426	0.00566312	-0.000735918		-238.175	0.00898571	0.00203927
-302.529	-0.00576888	9.71048e-05		9.39216	0.0527164	0.0421796		-252.568	-0.0365388	-0.00393322		-283.976	0.0129279	-0.000735918		-237.656	0.00239584	0.00203927
-301.997	-0.0142934	9.71048e-05		9.84833	0.0588711	0.0465915		-252.237	-0.00934357	-0.00393322		-283.476	0.0108678	-0.000735918		-237.138	-0.00422394	0.00203927
-301.505	-0.0151345	9.71048e-05		10.2973	0.0663958	0.0511485		-251.583	-0.0382716	-0.00393322		-283.029	0.0190088	-0.000735918		-236.665	-0.00055708	0.00203927
-301.058	-0.00728882	9.71048e-05		10.8168	0.0604514	0.056687		-251.218	-0.0170693	-0.00393322		-282.505	0.0122162	-0.000735918		-236.162	-0.00374362	0.00203927
-300.529	-0.0152676	9.71048e-05		11.3123	0.0590922	0.062235		-250.726	-0.0176939	-0.00393322		-282.056	0.0198638	-0.000735918		-235.665	-0.00542192	0.00203927
-300.124	0.000432611	9.71048e-05		11.6857	0.0810259	0.0665881		-250.207	-0.0231283	-0.00393322		-281.51	0.00894386	-0.000735918		-235.153	-0.010668	0.00203927
-299.508	-0.0239594	9.71048e-05		12.2528	0.0659877	0.0734798		-249.726	-0.0219818	-0.00393322		-281.08	0.0202644	-0.000735918		-234.716	0.0010773	0.00203927
-299.067	-0.0150712	9.71048e-05		12.6121	0.090609	0.0780226		-249.128	-0.0410926	-0.00393322		-280.618	0.0253741	-0.000735918		-234.203	-0.00441923	0.00203927
-298.626	-0.00616362	9.71048e-05		13.1465	0.0817914	0.0850316		-248.745	-0.0230383	-0.00393322		-280.1	0.019705	-0.000735918		-233.758	0.0054637	0.00203927
-298.074	-0.0184977	9.71048e-05		13.5389	0.100087	0.0903699		-248.169	-0.0383997	-0.00393322		-279.55	0.00809062	-0.000735918		-233.207	-0.00844305	0.00203927
-297.627	-0.0107538	9.71048e-05		14.0459	0.0965013	0.0975079		-247.699	-0.0352319	-0.00393322		-279.085	0.0125896	-0.000735918		-232.799	0.00973047	0.00203927
-297.115	-0.0153807	9.71048e-05		14.5183	0.0995124	0.104403		-247.19	-0.039034	-0.00393322		-278.554	0.00455378	-0.000735918		-232.3	0.00750177	0.00203927
-296.665	-0.00824627	9.71048e-05		14.977	0.105136	0.111324		-246.728	-0.034536	-0.00393322		-278.097	0.0106712	-0.000735918		-231.785	0.00187347	0.00203927
-296.118	-0.0197422	9.71048e-05		15.3924	0.11901	0.117784		-246.363	-0.0132129	-0.00393322		-277.739	0.0356896	-0.000735918		-231.311	0.00514879	0.00203927
-295.698	-0.00679967	9.71048e-05		15.9221	0.11106	0.126286		-245.772	-0.0311338	-0.00393322		-277.198	0.0258175	-0.000735918		-230.818	0.00426385	0.00203927
-295.259	0.00250381	9.71048e-05		16.2806	0.135799	0.132207		-245.366	-0.0169891	-0.00393322		-276.598	0.00448792	-0.000735918		-230.317	0.00160902	0.00203927
-294.728	-0.00568103	9.71048e-05		16.7962	0.130528	0.140962		-244.779	-0.0342877	-0.00393322		-276.199	0.0216542	-0.000735918		-229.842	0.00466379	0.00203927
-294.1	-0.0326334	9.71048e-05		17.0739	0.170662	0.145795		-244.352	-0.0237082	-0.00393322		-275.714	0.0224894	-0.000735918		-229.379	0.0106668	0.00203927
-293.723	-0.0114522	9.71048e-05		17.5819	0.166818	0.154845		-243.802	-0.0345242	-0.00393322		-275.15	0.00805236	-0.000735918		-228.893	0.0112406	0.00203927
-293.18	-0.0221102	9.71048e-05		18.0691	0.166951	0.16378		-243.399	-0.0198631	-0.00393322		-274.702	0.0157425	-0.000735918		-228.345	-0.0018859	0.00203927
-292.737	-0.0135628	9.71048e-05		18.4956	0.178659	0.171808		-242.839	-0.0325062	-0.00393322		-274.238	0.02067	-0.000735918		-227.865	-3.65785e-05	0.00203927
-292.252	-0.0131579	9.71048e-05		18.8859	0.197267	0.179324		-242.408	-0.0227156	-0.00393322		-273.724	0.0158446	-0.000735918		-227.368	-0.00184384	0.00203927
-291.755	-0.0148182	9.71048e-05		19.3896	0.194219	0.18926		-241.85	-0.0348224	-0.00393322		-273.2	0.00912164	-0.000735918		-226.887	9.51748e-05	0.00203927
-291.202	-0.0273337	9.71048e-05		19.9068	0.188587	0.199741		-241.45	-0.019664	-0.00393322		-272.778	0.0219134	-0.000735918		-226.334	-0.0143554	0.00203927
-290.787	-0.0135324	9.71048e-05		20.2142	0.222988	0.206105		-240.921	-0.0267779	-0.00393322		-272.303	0.0246152	-0.000735918		-225.977	0.0154242	0.00203927
-290.218	-0.0291059	9.71048e-05		20.7314	0.217327	0.217038		-240.402	-0.0322474	-0.00393322		-271.819	0.0254021	-0.000735918		-225.429	0.00210149	0.00203927
-289.898	0.00290724	9.71048e-05		21.1365	0.233061	0.225798		-239.939	-0.0280042	-0.00393322		-271.347	0.0286649	-0.000735918		-224.982	0.0114293	0.00203927
-289.296	-0.0188954	9.71048e-05		21.5439	0.248351	0.234782		-239.503	-0.019113	-0.00393322		-270.775	0.0126521	-0.000735918		-224.443	0.000212923	0.00203927
-288.883	-0.00476927	9.71048e-05		22.058	0.243252	0.246352		-239.02	-0.0181687	-0.00393322		-270.39	0.0326994	-0.000735918		-223.993	0.00911466	0.00203927
-288.375	-0.00869934	9.71048e-05		22.5053	0.250886	0.256451		-238.5	-0.023947	-0.00393322		-269.827	0.0185467	-0.000735918		-223.469	0.0013128	0.00203927
-287.892	-0.00767504	9.71048e-05		22.854	0.277341	0.264324		-238.056	-0.0162598	-0.00393322		-269.378	0.0261638	-0.000735918		-222.958	-0.00373988	0.00203927
-287.388	-0.0108428	9.71048e-05		23.4107	0.264071	0.276892		-237.49	-0.0298395	-0.00393322		-268.806	0.0102175	-0.000735918		-222.508	0.00492917	0.00203927
-286.932	-0.00489277	9.71048e-05		23.7858	0.285466	0.28536		-237.078	-0.0167823	-0.00393322		-268.313	0.00931643	-0.000735918		-221.977	-0.00445941	0.00203927
-286.39	-0.0153286	9.71048e-05		24.2484	0.290127	0.295805		-236.56	-0.022063	-0.00393322		-267.887	0.0215269	-0.000735918		-221.498	-0.00214193	0.00203927
-285.891	-0.0175017	9.71048e-05		24.6543	0.305615	0.304968		-236.008	-0.0331588	-0.00393322		-267.357	0.0134646	-0.000735918		-221.075	0.0127694	0.00203927
-285.46	-0.00667777	9.71048e-05		25.1426	0.305348	0.315992		-235.521	-0.0330924	-0.00393322		-266.883	0.0163888	-0.000735918		-220.566	0.00828672	0.00203927
-284.97	-0.00710038	9.71048e-05		25.5353	0.323321	0.324858		-235.111	-0.0197136	-0.00393322		-266.404	0.0184622	-0.000735918		-220.03	-0.00225594	0.00203927
-284.436	-0.0160386	9.71048e-05		26.0239	0.322962	0.33589		-234.511	-0.0390674	-0.00393322		-265.92	0.0192725	-0.000735918		-219.564	0.00282009	0.00203927
-283.999	-0.00642197	9.71048e-05		26.4797	0.328857	0.34618		-234.083	-0.028787	-0.00393322		-265.306	-0.00473305	-0.000735918		-219.03	-0.00726374	0.00203927
-283.502	-0.00811076	9.71048e-05		26.8941	0.342639	0.355536		-233.603	-0.0275333	-0.00393322		-264.966	0.023808	-0.000735918		-218.548	-0.00574151	0.00203927
-283.078	0.00393927	9.71048e-05		27.3685	0.344959	0.366245		-233.131	-0.0248725	-0.00393322		-264.4	0.00904561	-0.000735918		-218.116	0.00716349	0.00203927
-282.469	-0.0191248	9.71048e-05		27.7428	0.366365	0.374695		-232.724	-0.0108296	-0.00393322		-263.914	0.00967414	-0.000735918		-217.611	0.00342282	0.00203927
-281.925	-0.03	9.71048e-05		28.106	0.389869	0.382895		-232.202	-0.0168115	-0.00393322		-263.455	0.015258	-0.000735918		-217.105	-0.000375796	0.00203927
-281.499	-0.0182451	9.71048e-05		28.6452	0.379752	0.395069		-231.64	-0.0297149	-0.00393322		-263.015	0.0246392	-0.000735918		-216.613	-0.00105796	0.00203927
-280.972	-0.025842	9.71048e-05		29.0823	0.389114	0.404937		-231.194	-0.0223917	-0.00393322		-262.422	0.0047189	-0.000735918		-216.145	0.00364803	0.00203927
-280.629	0.00175652	9.71048e-05		29.5481	0.392986	0.415452		-230.711	-0.0216842	-0.00393322		-261.959	0.0097022	-0.000735918		-215.661	0.00487217	0.00203927
-280.089	-0.00827595	9.71048e-05		29.885	0.421428	0.42306		-230.129	-0.0381313	-0.00393322		-261.509	0.0171238	-0.000735918		-215.186	0.00787089	0.00203927
-279.549	-0.0182932	9.71048e-05		30.2694	0.440789	0.431739		-229.759	-0.0176914	-0.00393322		-261.008	0.0149582	-0.000735918		-214.709	0.0106332	0.00203927
-279.079	-0.0148579	9.71048e-05		30.8454	0.423567	0.444741		-229.213	-0.0278292	-0.00393322		-260.529	0.0168112	-0.000735918		-214.22	0.0105715	0.00203927
-278.534	-0.0258927	9.71048e-05		31.0748	0.472477	0.449921		-228.784	-0.0175754	-0.00393322		-259.97	0.00328188	-0.000735918		-213.749	0.0147187	0.00203927
-278.084	-0.0187543	9.71048e-05		31.552	0.47406	0.460695		-228.286	-0.0193961	-0.00393322		-259.507	0.00828345	-0.000735918		-213.237	0.00953516	0.00203927
-277.652	-0.00804821	9.71048e-05		32.0009	0.481034	0.470828		-227.872	-0.00666317	-0.00393322		-259.105	0.0248375	-0.000735918		-212.705	-0.000108543	0.00203927
-277.196	-0.00209882	9.71048e-05		32.3564	0.505811	0.478854		-227.343	-0.0137831	-0.00393322		-258.524	0.00717883	-0.000735918		-212.24	0.00523848	0.00203927
-276.717	-0.000474337	9.71048e-05		32.8862	0.497269	0.490817		-226.813	-0.0212537	-0.00393322		-258.123	0.023975	-0.000735918		-211.728	2.32323e-05	0.00203927
-276.132	-0.0190919	9.71048e-05		33.3094	0.509072	0.500371		-226.314	-0.0232409	-0.00393322		-257.52	0.00205908	-0.000735918		-211.249	0.00232109	0.00203927
-275.641	-0.0197663	9.71048e-05						-225.753	-0.0358705	-0.00393322		-257.077	0.0109265	-0.000735918		-210.76	0.00242106	0.00203927
-275.21	-0.00891586	9.71048e-05						-225.44	-0.00561287	-0.00393322		-256.543	0.00231958	-0.000735918		-210.269	0.00197627	0.00203927
-274.626	-0.0273161	9.71048e-05						-224.915	-0.0121793	-0.00393322		-256.103	0.0115541	-0.000735918		-209.764	-0.00159621	0.00203927
-274.259	-0.00433143	9.71048e-05						-224.32	-0.0307494	-0.00393322		-255.575	0.0041569	-0.000735918		-209.285	0.000610079	0.00203927
-273.847	0.0100554	9.71048e-05						-223.923	-0.0150422	-0.00393322		-255.156	0.0175954	-0.000735918		-208.772	-0.00479207	0.00203927
-273.363	0.0107594	9.71048e-05						-223.39	-0.0228678	-0.00393322		-254.618	0.00827059	-0.000735918		-208.319	0.0032976	0.00203927
-272.77	-0.00934809	9.71048e-05						-222.894	-0.0243992	-0.00393322		-254.205	0.0228534	-0.000735918		-207.845	0.00664205	0.00203927
-272.256	-0.014554	9.71048e-05						-222.437	-0.0191528	-0.00393322		-253.657	0.0113207	-0.000735918		-207.318	-0.00190365	0.00203927
-271.822	-0.00430418	9.71048e-05						-221.944	-0.0200606	-0.00393322		-253.149	0.00759398	-0.000735918		-206.87	0.00731208	0.00203927
-271.331	-0.00487351	9.71048e-05						-221.449	-0.0212873	-0.00393322		-252.694	0.014245	-0.000735918		-206.434	0.0191237	0.00203927
-270.767	-0.0195602	9.71048e-05						-220.915	-0.0294037	-0.00393322		-252.218	0.0167209	-0.000735918		-205.836	-0.0052911	0.00203927
-270.388	0.00108966	9.71048e-05						-220.438	-0.0275227	-0.00393322		-251.67	0.0053705	-0.000735918		-205.406	0.00798956	0.00203927
-269.79	-0.019925	9.71048e-05						-220.013	-0.0167527	-0.00393322		-251.207	0.0102482	-0.000735918		-204.9	0.00417788	0.00203927
-269.337	-0.0133439	9.71048e-05						-219.515	-0.0185086	-0.00393322		-250.712	0.00911107	-0.000735918		-204.448	0.0123666	0.00203927
-268.747	-0.0329542	9.71048e-05						-219.007	-0.0220883	-0.00393322		-250.197	0.00421465	-0.000735918		-203.91	0.00131374	0.00203927
-268.304	-0.0244357	9.71048e-05						-218.654	0.00128294	-0.00393322		-249.745	0.011351	-0.000735918		-203.429	0.00320697	0.00203927
-267.851	-0.0178048	9.71048e-05						-218.043	-0.0202173	-0.00393322		-249.229	0.00592099	-0.000735918		-202.947	0.00474604	0.00203927
-267.362	-0.0181304	9.71048e-05						-217.583	-0.0153006	-0.00393322		-248.86	0.0290996	-0.000735918		-202.47	0.00744477	0.00203927
-266.934	-0.00670024	9.71048e-05						-217.135	-0.00849334	-0.00393322		-248.225	0.00113427	-0.000735918		-201.916	-0.00727217	0.00203927
-266.462	-0.00374532	9.71048e-05						-216.554	-0.0246961	-0.00393322		-247.765	0.00660567	-0.000735918		-201.508	0.0110163	0.00203927
-265.894	-0.0191392	9.71048e-05						-216.105	-0.0181028	-0.00393322		-247.229	-0.00262596	-0.000735918		-200.932	-0.00856266	0.00203927
-265.424	-0.0158899	9.71048e-05						-215.559	-0.0281576	-0.00393322		-246.759	0.00112929	-0.000735918		-200.492	0.00248649	0.00203927
-264.924	-0.0182387	9.71048e-05						-215.1	-0.0231775	-0.00393322		-246.358	0.0180935	-0.000735918		-199.994	0.000529706	0.00203927
-264.491	-0.00787661	9.71048e-05						-214.6	-0.0254654	-0.00393322		-245.867	0.0176377	-0.000735918		-199.531	0.00630286	0.00203927
-263.985	-0.0114009	9.71048e-05						-214.05	-0.0361978	-0.00393322		-245.331	0.00845656	-0.000735918		-199.021	0.00143802	0.00203927
-263.517	-0.00766811	9.71048e-05						-213.65	-0.02106	-0.00393322		-244.816	0.00341292	-0.000735918		-198.503	-0.00504066	0.00203927
-263	-0.0132537	9.71048e-05						-213.134	-0.0259066	-0.00393322		-244.336	0.00519233	-0.000735918		-198.042	0.00137074	0.00203927
-262.461	-0.023058	9.71048e-05						-212.697	-0.0172041	-0.00393322		-243.875	0.0106681	-0.000735918		-197.543	-0.000998146	0.00203927
-262.036	-0.0111002	9.71048e-05						-212.187	-0.0211108	-0.00393322		-243.377	0.00883948	-0.000735918		-197.041	-0.00387538	0.00203927
-261.484	-0.023568	9.71048e-05						-211.69	-0.0227433	-0.00393322		-242.871	0.00566812	-0.000735918		-196.575	0.00119505	0.00203927
-261.084	-0.00686542	9.71048e-05						-211.282	-0.00895194	-0.00393322		-242.356	0.000479288	-0.000735918		-196.101	0.00449745	0.00203927
-260.587	-0.00854217	9.71048e-05						-210.665	-0.0314177	-0.00393322		-241.969	0.019989	-0.000735918		-195.59	-0.000389801	0.00203927
-260.073	-0.0137761	9.71048e-05						-210.297	-0.0106158	-0.00393322		-241.472	0.0185889	-0.000735918		-195.129	0.0058919	0.00203927
-259.537	-0.0230137	9.71048e-05						-209.833	-0.00657039	-0.00393322		-240.912	0.00495448	-0.000735918		-194.644	0.00688877	0.00203927
-259.075	-0.0180542	9.71048e-05						-209.347	-0.00636346	-0.00393322		-240.388	-0.00172892	-0.000735918		-194.164	0.00873059	0.00203927
-258.614	-0.0130328	9.71048e-05						-208.907	0.00197153	-0.00393322		-239.967	0.0112009	-0.000735918		-193.662	0.00598792	0.00203927
-258.122	-0.0139004	9.71048e-05						-208.272	-0.0237378	-0.00393322		-239.41	-0.00199588	-0.000735918		-193.163	0.00364056	0.00203927
-257.695	-0.00233233	9.71048e-05						-207.796	-0.0217	-0.00393322		-238.924	-0.00128765	-0.000735918		-192.66	0.000378328	0.00203927
-257.216	-0.000659567	9.71048e-05						-207.308	-0.021765	-0.00393322		-238.465	0.00437439	-0.000735918		-192.19	0.00468622	0.00203927
-256.657	-0.0143318	9.71048e-05						-206.821	-0.0216001	-0.00393322		-237.945	-0.00169321	-0.000735918		-191.688	0.00183515	0.00203927
-256.174	-0.0134762	9.71048e-05						-206.334	-0.0215357	-0.00393322		-237.511	0.00893077	-0.000735918		-191.247	0.0125647	0.00203927
-255.627	-0.0249215	9.71048e-05						-205.816	-0.0267591	-0.00393322		-237.059	0.0158716	-0.000735918		-190.753	0.0114041	0.00203927
-255.26	-0.00200275	9.71048e-05						-205.306	-0.0307002	-0.00393322		-236.566	0.0150878	-0.000735918		-190.255	0.00932678	0.00203927
-254.762	-0.00388479	9.71048e-05						-204.927	-0.0118805	-0.00393322		-236.028	0.00581278	-0.000735918		-189.722	-0.000492608	0.00203927
-254.192	-0.0196925	9.71048e-05						-204.507	-0.000150164	-0.00393322		-235.55	0.00776987	-0.000735918		-189.261	0.00582254	0.00203927
-253.762	-0.00881402	9.71048e-05						-203.883	-0.0239043	-0.00393322		-235.086	0.0127075	-0.000735918		-188.755	0.00190805	0.00203927
-253.268	-0.0099896	9.71048e-05						-203.46	-0.0126918	-0.00393322		-234.664	0.0254982	-0.000735918		-188.231	-0.00587139	0.00203927
-252.756	-0.0147408	9.71048e-05						-202.903	-0.0246647	-0.00393322		-234.115	0.0138082	-0.000735918		-187.829	0.0135188	0.00203927
-252.249	-0.0183467	9.71048e-05						-202.494	-0.0111203	-0.00393322		-233.653	0.01896	-0.000735918		-187.299	0.00438438	0.00203927
-251.789	-0.0131033	9.71048e-05						-202.007	-0.0110658	-0.00393322		-233.184	0.0230006	-0.000735918		-186.802	0.00251731	0.00203927
-251.264	-0.0202674	9.71048e-05						-201.544	-0.00676259	-0.00393322		-232.601	0.00485811	-0.000735918		-186.301	-0.000112268	0.00203927
-250.783	-0.0190879	9.71048e-05						-201.035	-0.0105776	-0.00393322		-232.125	0.00735841	-0.000735918		-185.876	0.0142374	0.00203927
-250.366	-0.00560084	9.71048e-05						-200.511	-0.0167759	-0.00393322		-231.65	0.00995566	-0.000735918		-185.376	0.0116274	0.00203927
-249.945	0.00706184	9.71048e-05						-200.045	-0.0131206	-0.00393322		-231.14	0.00591619	-0.000735918		-184.844	0.00194168	0.00203927
-249.414	-0.00128745	9.71048e-05						-199.493	-0.0242818	-0.00393322		-230.656	0.00691277	-0.000735918		-184.319	-0.00600876	0.00203927
-248.813	-0.022951	9.71048e-05						-198.996	-0.0259633	-0.00393322		-230.293	0.030996	-0.000735918		-183.902	0.0101248	0.00203927
-248.4	-0.00865926	9.71048e-05						-198.561	-0.0167663	-0.00393322		-229.78	0.0263656	-0.000735918		-183.397	0.00650002	0.00203927
-247.821	-0.0261886	9.71048e-05						-198.096	-0.0128872	-0.00393322		-229.261	0.0204737	-0.000735918		-182.882	0.000617549	0.00203927
-247.37	-0.0192579	9.71048e-05						-197.585	-0.0170352	-0.00393322		-228.806	0.0270018	-0.000735918		-182.396	0.00134456	0.00203927
-246.918	-0.0124065	9.71048e-05						-197.151	-0.00767879	-0.00393322		-228.217	0.00794706	-0.000735918		-181.94	0.00852781	0.00203927
-246.43	-0.0125067	9.71048e-05						-196.64	-0.0117635	-0.00393322		-227.736	0.0094767	-0.000735918		-181.43	0.00396294	0.00203927
-245.985	-0.00452951	9.71048e-05						-196.107	-0.0196952	-0.00393322		-227.249	0.00974783	-0.000735918		-180.998	0.016696	0.00203927
-245.392	-0.0247075	9.71048e-05						-195.639	-0.0162664	-0.00393322		-226.762	0.0101499	-0.000735918		-180.437	0.000608205	0.00203927
-244.977	-0.0107132	9.71048e-05						-195.151	-0.0164205	-0.00393322		-226.243	0.00433617	-0.000735918		-179.994	0.0108023	0.00203927
-244.484	-0.011927	9.71048e-05						-194.688	-0.0122211	-0.00393322		-225.846	0.0219594	-0.000735918		-179.478	0.00462735	0.00203927
-243.962	-0.0184054	9.71048e-05						-194.162	-0.018857	-0.00393322		-225.304	0.011838	-0.000735918		-179.02	0.0116284	0.00203927
-243.62	0.0093697	9.71048e-05						-193.742	-0.00720217	-0.00393322		-224.762	0.00163295	-0.000735918		-178.509	0.00664205	0.00203927
-242.99	-0.0179251	9.71048e-05						-193.238	-0.00997888	-0.00393322		-224.312	0.00917286	-0.000735918		-178.034	0.00981457	0.00203927
-242.549	-0.00911794	9.71048e-05						-192.743	-0.0113829	-0.00393322		-223.826	0.00967904	-0.000735918		-177.491	-0.00238022	0.00203927
-242.1	-0.00164831	9.71048e-05						-192.258	-0.0109402	-0.00393322		-223.402	0.0220194	-0.000735918		-177.105	0.0207843	0.00203927
-241.54	-0.0155747	9.71048e-05						-191.686	-0.0254477	-0.00393322		-222.794	-0.000712843	-0.000735918		-176.569	0.0102145	0.00203927
-241.189	0.0105717	9.71048e-05						-191.208	-0.0238661	-0.00393322		-222.394	0.0162052	-0.000735918		-176.036	0.000388609	0.00203927
-240.574	-0.0138932	9.71048e-05						-190.846	-0.00205905	-0.00393322		-221.904	0.0160971	-0.000735918		-175.547	0.00039889	0.00203927
-240.127	-0.00609801	9.71048e-05						-190.258	-0.0196293	-0.00393322		-221.404	0.0139309	-0.000735918		-175.042	-0.00332122	0.00203927
-239.642	-0.00563051	9.71048e-05						-189.818	-0.0112815	-0.00393322		-220.947	0.0200824	-0.000735918		-174.558	-0.00226434	0.00203927
-239.146	-0.00724552	9.71048e-05						-189.324	-0.0124192	-0.00393322		-220.475	0.0232365	-0.000735918		-174.047	-0.0071703	0.00203927
-238.643	-0.0103753	9.71048e-05						-188.834	-0.012882	-0.00393322		-219.972	0.0205018	-0.000735918		-173.626	0.0080774	0.00203927
-238.151	-0.0111538	9.71048e-05						-188.32	-0.0174437	-0.00393322		-219.462	0.0163866	-0.000735918		-173.048	-0.0120277	0.00203927
-237.696	-0.00493607	9.71048e-05						-187.969	0.00616862	-0.00393322		-218.906	0.00369044	-0.000735918		-172.612	6.39519e-06	0.00203927
-237.16	-0.014335	9.71048e-05						-187.38	-0.0115075	-0.00393322		-218.514	0.022167	-0.000735918		-172.116	-0.00169527	0.00203927
-236.708	-0.0075366	9.71048e-05						-186.93	-0.00489512	-0.00393322		-217.968	0.0113268	-0.000735918		-171.616	-0.0041146	0.00203927
-236.193	-0.0127289	9.71048e-05						-186.364	-0.0185233	-0.00393322		-217.457	0.00716959	-0.000735918		-171.204	0.0130366	0.00203927
-235.656	-0.0221391	9.71048e-05						-185.904	-0.0137063	-0.00393322		-216.943	0.0023478	-0.000735918		-170.697	0.00899878	0.00203927
-235.261	-0.00460409	9.71048e-05						-185.414	-0.014281	-0.00393322		-216.507	0.0123651	-0.000735918		-170.175	0.00158193	0.00203927
-234.768	-0.0057115	9.71048e-05						-184.987	-0.00375555	-0.00393322		-216.082	0.0246893	-0.000735918		-169.692	0.00282382	0.00203927
-234.281	-0.00545131	9.71048e-05						-184.431	-0.015554	-0.00393322		-215.553	0.0169398	-0.000735918		-169.308	0.0264266	0.00203927
-233.73	-0.0175971	9.71048e-05						-183.922	-0.0192563	-0.00393322		-214.976	4.71829e-05	-0.000735918		-168.706	0.0011829	0.00203927
-233.251	-0.0160712	9.71048e-05						-183.466	-0.0139074	-0.00393322		-214.504	0.00332624	-0.000735918		-168.265	0.011719	0.00203927
-232.789	-0.0112213	9.71048e-05						-183.026	-0.00567757	-0.00393322		-214.056	0.0110088	-0.000735918		-167.757	0.00749149	0.00203927
-232.363	0.00045105	9.71048e-05						-182.513	-0.010162	-0.00393322		-213.537	0.00535596	-0.000735918		-167.27	0.00788584	0.00203927
-231.817	-0.0106608	9.71048e-05						-181.996	-0.0152776	-0.00393322		-213.01	-0.00192496	-0.000735918		-166.757	0.002465	0.00203927
-231.323	-0.0119871	9.71048e-05						-181.503	-0.0161294	-0.00393322		-212.564	0.00627491	-0.000735918		-166.278	0.00472733	0.00203927
-230.825	-0.0138679	9.71048e-05						-181.006	-0.0178305	-0.00393322		-212.067	0.00468544	-0.000735918		-165.754	-0.00319134	0.00203927
-230.424	0.00259931	9.71048e-05						-180.53	-0.0158071	-0.00393322		-211.606	0.00986318	-0.000735918		-165.317	0.00853437	0.00203927
-229.807	-0.0221086	9.71048e-05						-180.103	-0.00526673	-0.00393322		-211.044	-0.00387578	-0.000735918		-164.744	-0.0104344	0.00203927
-229.453	0.00320234	9.71048e-05						-179.57	-0.01328	-0.00393322		-210.595	0.00372047	-0.000735918		-164.398	0.0216113	0.00203927
-228.874	-0.014234	9.71048e-05						-179.07	-0.0154857	-0.00393322		-210.141	0.0104309	-0.000735918		-163.81	-0.000583239	0.00203927
-228.385	-0.0145387	9.71048e-05						-178.602	-0.0119814	-0.00393322		-209.605	0.00129643	-0.000735918		-163.327	0.000709117	0.00203927
-227.916	-0.0110641	9.71048e-05						-178.19	0.00113508	-0.00393322		-209.192	0.0157188	-0.000735918		-162.897	0.0141019	0.00203927
-227.407	-0.0150618	9.71048e-05						-177.659	-0.00653873	-0.00393322		-208.742	0.0231907	-0.000735918		-162.399	0.0118667	0.00203927
-226.998	-4.61355e-05	9.71048e-05						-177.132	-0.0133402	-0.00393322		-208.151	0.0037902	-0.000735918		-161.878	0.00476472	0.00203927
-226.458	-0.0100962	9.71048e-05						-176.672	-0.00852593	-0.00393322		-207.66	0.00343487	-0.000735918		-161.405	0.00829327	0.00203927
-225.897	-0.024228	9.71048e-05						-176.103	-0.022804	-0.00393322		-207.205	0.00977769	-0.000735918		-160.9	0.0046236	0.00203927
-225.486	-0.00967285	9.71048e-05						-175.706	-0.00710866	-0.00393322		-206.667	0.000415327	-0.000735918		-160.452	0.0138197	0.00203927
-224.93	-0.0227774	9.71048e-05						-175.18	-0.0137917	-0.00393322		-206.184	0.00161143	-0.000735918		-159.892	-0.0020709	0.00203927
-224.452	-0.0209819	9.71048e-05						-174.711	-0.0105855	-0.00393322		-205.744	0.0109439	-0.000735918		-159.397	-0.00351372	0.00203927
-224.019	-0.0105389	9.71048e-05						-174.295	0.00182579	-0.00393322		-205.277	0.0151474	-0.000735918		-158.961	0.00842503	0.00203927
-223.578	-0.00158589	9.71048e-05						-173.669	-0.0221317	-0.00393322		-204.756	0.00904277	-0.000735918		-158.512	0.0174165	0.00203927
-223.052	-0.008972	9.71048e-05						-173.283	-0.00456162	-0.00393322		-204.26	0.00744416	-0.000735918		-158.036	0.0202143	0.00203927
-222.5	-0.0212626	9.71048e-05						-172.751	-0.0122924	-0.00393322		-203.793	0.0117076	-0.000735918		-157.466	0.00207065	0.00203927
-222.07	-0.0104643	9.71048e-05						-172.245	-0.0155552	-0.00393322		-203.249	0.00129892	-0.000735918		-156.99	0.00492451	0.00203927
-221.583	-0.0104098	9.71048e-05						-171.856	0.00152832	-0.00393322		-202.817	0.0120371	-0.000735918		-156.488	0.00191271	0.00203927
-221.131	-0.00346699	9.71048e-05						-171.217	-0.0246995	-0.00393322		-202.28	0.00291489	-0.000735918		-156.024	0.00757186	0.00203927
-220.58	-0.0156069	9.71048e-05						-170.789	-0.0144194	-0.00393322		-201.843	0.0128642	-0.000735918		-155.53	0.00629164	0.00203927
-220.095	-0.0152612	9.71048e-05						-170.405	0.00350901	-0.00393322		-201.359	0.0138232	-0.000735918		-155.063	0.0113546	0.00203927
-219.592	-0.0182419	9.71048e-05						-169.87	-0.00478688	-0.00393322		-200.837	0.00746674	-0.000735918		-154.563	0.00876237	0.00203927
-219.16	-0.00754221	9.71048e-05						-169.34	-0.0120896	-0.00393322		-200.35	0.00761959	-0.000735918		-154.12	0.0191518	0.00203927
-218.675	-0.00722145	9.71048e-05						-168.943	0.00356129	-0.00393322		-199.881	0.0116728	-0.000735918		-153.596	0.0112957	0.00203927
-218.198	-0.0051638	9.71048e-05						-168.419	-0.00271255	-0.00393322		-199.447	0.0221506	-0.000735918		-153.091	0.00759708	0.00203927
-217.697	-0.00773467	9.71048e-05						-167.929	-0.00319625	-0.00393322		-198.886	0.00825377	-0.000735918		-152.568	-5.433e-05	0.00203927
-217.144	-0.0202835	9.71048e-05						-167.341	-0.0206573	-0.00393322		-198.42	0.0125121	-0.000735918		-152.13	0.0113733	0.00203927
-216.644	-0.0226881	9.71048e-05						-166.94	-0.00566076	-0.00393322		-197.948	0.0159064	-0.000735918		-151.636	0.0101585	0.00203927
-216.139	-0.0259633	9.71048e-05						-166.499	0.00236173	-0.00393322		-197.492	0.0222462	-0.000735918		-151.071	-0.00687221	0.00203927
-215.757	-0.00593362	9.71048e-05						-165.925	-0.0125832	-0.00393322		-196.856	-0.00594808	-0.000735918		-150.632	0.00435169	0.00203927
-215.262	-0.00741392	9.71048e-05						-165.46	-0.00869055	-0.00393322		-196.462	0.0123432	-0.000735918		-150.139	0.00341815	0.00203927
-214.725	-0.0168618	9.71048e-05						-165.061	0.00669466	-0.00393322		-196.026	0.0223418	-0.000735918		-149.678	0.00968656	0.00203927
-214.312	-0.00272766	9.71048e-05						-164.523	-0.00219309	-0.00393322		-195.503	0.0158299	-0.000735918		-149.159	0.00289859	0.00203927
-213.798	-0.00774109	9.71048e-05						-163.948	-0.0173942	-0.00393322		-194.929	-0.000532658	-0.000735918		-148.67	0.002793	0.00203927
-213.275	-0.0146013	9.71048e-05						-163.541	-0.00344772	-0.00393322		-194.466	0.00439835	-0.000735918		-148.19	0.00490863	0.00203927
-212.758	-0.0200849	9.71048e-05						-163.095	0.00380759	-0.00393322		-194.047	0.0178104	-0.000735918		-147.724	0.00998185	0.00203927
-212.28	-0.0184415	9.71048e-05						-162.591	0.000879449	-0.00393322		-193.59	0.0239426	-0.000735918		-147.24	0.0109303	0.00203927
-211.838	-0.00966804	9.71048e-05						-162.037	-0.0106519	-0.00393322		-193.084	0.020524	-0.000735918		-146.743	0.00918288	0.00203927
-211.347	-0.0103336	9.71048e-05						-161.606	-0.000744658	-0.00393322		-192.533	0.00872331	-0.000735918		-146.245	0.00716536	0.00203927
-210.764	-0.0286961	9.71048e-05						-161.16	0.00632955	-0.00393322		-192.045	0.00895585	-0.000735918		-145.815	0.0204357	0.00203927
-210.283	-0.0273153	9.71048e-05						-160.659	0.0039931	-0.00393322		-191.519	0.00194298	-0.000735918		-145.266	0.00689155	0.00203927
-209.838	-0.01933	9.71048e-05						-160.135	-0.0023549	-0.00393322		-191.061	0.00769082	-0.000735918		-144.735	-0.00263813	0.00203927
-209.395	-0.0108868	9.71048e-05						-159.694	0.00579497	-0.00393322		-190.611	0.0150998	-0.000735918		-144.304	0.010478	0.00203927
-208.905	-0.0113969	9.71048e-05						-159.183	0.00163382	-0.00393322		-190.09	0.00890879	-0.000735918		-143.808	0.00883431	0.00203927
-208.436	-0.00788944	9.71048e-05						-158.713	0.0047032	-0.00393322		-189.625	0.0135905	-0.000735918		-143.321	0.00928287	0.00203927
-207.916	-0.0140464	9.71048e-05						-158.149	-0.00855009	-0.00393322		-189.139	0.0141992	-0.000735918		-142.821	0.00661589	0.00203927
-207.452	-0.00949963	9.71048e-05						-157.657	-0.00939719	-0.00393322		-188.716	0.0267544	-0.000735918		-142.313	0.00244724	0.00203927
-206.949	-0.0125869	9.71048e-05						-157.199	-0.00428225	-0.00393322		-188.128	0.00772555	-0.000735918		-141.855	0.00928194	0.00203927
-206.385	-0.0271621	9.71048e-05						-156.667	-0.0119753	-0.00393322		-187.549	-0.00952952	-0.000735918		-141.37	0.0102183	0.00203927
-205.873	-0.0318338	9.71048e-05						-156.138	-0.0191987	-0.00393322		-187.182	0.0138349	-0.000735918		-140.849	0.00293875	0.00203927
-205.46	-0.0175971	9.71048e-05						-155.712	-0.00851112	-0.00393322		-186.67	0.00931466	-0.000735918		-140.344	-0.000586985	0.00203927
-204.954	-0.0211014	9.71048e-05						-155.253	-0.00362271	-0.00393322		-186.229	0.0185172	-0.000735918		-139.873	0.00336956	0.00203927
-204.427	-0.0287435	9.71048e-05						-154.698	-0.0154028	-0.00393322		-185.703	0.0114449	-0.000735918		-139.4	0.00694855	0.00203927
-203.967	-0.0235688	9.71048e-05						-154.168	-0.0226887	-0.00393322		-185.248	0.0180908	-0.000735918		-138.903	0.00516279	0.00203927
-203.454	-0.0284941	9.71048e-05						-153.778	-0.00584648	-0.00393322		-184.804	0.0264247	-0.000735918		-138.343	-0.0107895	0.00203927
-203.016	-0.01899	9.71048e-05						-153.306	-0.00314927	-0.00393322		-184.162	-0.00293568	-0.000735918		-137.928	0.00563376	0.00203927
-202.504	-0.0236218	9.71048e-05						-152.784	-0.00923298	-0.00393322		-183.69	0.00044897	-0.000735918		-137.434	0.00460304	0.00203927
-201.996	-0.0276565	9.71048e-05						-152.324	-0.00436671	-0.00393322		-183.264	0.0125157	-0.000735918		-136.952	0.0060057	0.00203927
-201.569	-0.015995	9.71048e-05						-151.849	-0.00217929	-0.00393322		-182.77	0.0114954	-0.000735918		-136.423	-0.00291381	0.00203927
-201.082	-0.0160399	9.71048e-05						-151.336	-0.00674198	-0.00393322		-182.347	0.0241155	-0.000735918		-135.955	0.0016978	0.00203927
-200.519	-0.0304162	9.71048e-05						-150.811	-0.013148	-0.00393322		-181.786	0.0102816	-0.000735918		-135.449	-0.00200831	0.00203927
-200.185	-0.00107737	9.71048e-05						-150.336	-0.0111229	-0.00393322		-181.246	0.000388218	-0.000735918		-134.941	-0.00635545	0.00203927
-199.608	-0.0182707	9.71048e-05						-149.888	-0.00421661	-0.00393322		-180.825	0.0134998	-0.000735918		-134.465	-0.003524	0.00203927
-199.181	-0.00669783	9.71048e-05						-149.339	-0.0148816	-0.00393322		-180.286	0.00392774	-0.000735918		-133.975	-0.00376137	0.00203927
-198.65	-0.0150007	9.71048e-05						-148.835	-0.0178274	-0.00393322		-179.855	0.0149599	-0.000735918		-133.491	-0.00262131	0.00203927
-198.128	-0.0215352	9.71048e-05						-148.404	-0.00792636	-0.00393322		-179.316	0.00539143	-0.000735918		-133.018	0.000808177	0.00203927
-197.761	0.00129785	9.71048e-05						-147.909	-0.00926227	-0.00393322		-178.806	0.00127936	-0.000735918		-132.502	-0.00534623	0.00203927
-197.242	-0.00457763	9.71048e-05						-147.437	-0.00653673	-0.00393322		-178.369	0.0112545	-0.000735918		-132.074	0.00847456	0.00203927
-196.679	-0.01914	9.71048e-05						-146.961	-0.00462227	-0.00393322		-177.893	0.013863	-0.000735918		-131.535	-0.002797	0.00203927
-196.226	-0.0124747	9.71048e-05						-146.494	-0.0011052	-0.00393322		-177.375	0.00814972	-0.000735918		-131.011	-0.0106512	0.00203927
-195.785	-0.00357446	9.71048e-05						-146.068	0.00947964	-0.00393322		-176.905	0.0117689	-0.000735918		-130.556	-0.0031876	0.00203927
-195.304	-0.00239066	9.71048e-05						-145.412	-0.0196517	-0.00393322		-176.397	0.00818533	-0.000735918		-130.101	0.0043956	0.00203927
-194.697	-0.025325	9.71048e-05						-144.98	-0.0101561	-0.00393322		-175.862	-0.000614311	-0.000735918		-129.58	-0.00265962	0.00203927
-194.268	-0.014052	9.71048e-05						-144.554	0.000543408	-0.00393322		-175.479	0.0195277	-0.000735918		-129.124	0.00463201	0.00203927
-193.752	-0.0195105	9.71048e-05						-144.015	-0.00836661	-0.00393322		-174.942	0.0102851	-0.000735918		-128.606	-0.00203168	0.00203927
-193.328	-0.00748529	9.71048e-05						-143.508	-0.0117966	-0.00393322		-174.454	0.0104923	-0.000735918		-128.111	-0.00332872	0.00203927
-192.904	0.00456635	9.71048e-05						-143.059	-0.00510875	-0.00393322		-173.955	0.00868658	-0.000735918		-127.685	0.0107705	0.00203927
-192.359	-0.00641155	9.71048e-05						-142.641	0.0070052	-0.00393322		-173.438	0.00310277	-0.000735918		-127.114	-0.00769174	0.00203927
-191.84	-0.0123565	9.71048e-05						-142.059	-0.00944282	-0.00393322		-172.987	0.0106021	-0.000735918		-126.673	0.00300137	0.00203927
-191.347	-0.0134193	9.71048e-05						-141.635	0.00149156	-0.00393322		-172.536	0.0178293	-0.000735918		-126.209	0.00862312	0.00203927
-190.819	-0.0212008	9.71048e-05						-141.115	-0.00415796	-0.00393322		-172.037	0.0157078	-0.000735918		-125.716	0.00771483	0.00203927
-190.368	-0.01423	9.71048e-05						-140.571	-0.0139357	-0.00393322		-171.528	0.0118135	-0.000735918		-125.174	-0.00423701	0.00203927
-189.872	-0.0157801	9.71048e-05						-140.124	-0.00686147	-0.00393322		-171.003	0.00500163	-0.000735918		-124.694	-0.00220362	0.00203927
-189.395	-0.013967	9.71048e-05						-139.657	-0.00336665	-0.00393322		-170.511	0.00441276	-0.000735918		-124.216	0.000179271	0.00203927
-188.899	-0.0155651	9.71048e-05						-139.159	-0.00515295	-0.00393322		-170.104	0.0200774	-0.000735918		-123.701	-0.0056817	0.00203927
-188.451	-0.0080025	9.71048e-05						-138.702	1.86323e-05	-0.00393322		-169.587	0.014555	-0.000735918		-123.289	0.0114919	0.00203927
-187.956	-0.00944294	9.71048e-05						-138.129	-0.0147729	-0.00393322		-169.112	0.0173868	-0.000735918		-122.657	-0.0205108	0.00203927
-187.513	-0.000965892	9.71048e-05						-137.706	-0.0036126	-0.00393322		-168.638	0.0201404	-0.000735918		-122.292	0.00731302	0.00203927
-186.966	-0.0122501	9.71048e-05						-137.243	0.000601608	-0.00393322		-168.122	0.014975	-0.000735918		-121.768	-0.000572958	0.00203927
-186.419	-0.0236362	9.71048e-05						-136.759	0.00125326	-0.00393322		-167.598	0.00825247	-0.000735918		-121.297	0.0034116	0.00203927
-186.033	-0.0042681	9.71048e-05						-136.274	0.00172222	-0.00393322		-167.109	0.00823626	-0.000735918		-120.741	-0.0117099	0.00203927
-185.524	-0.00841869	9.71048e-05						-135.894	0.0203531	-0.00393322		-166.664	0.0165864	-0.000735918		-120.295	-0.00220362	0.00203927
-185.015	-0.0126399	9.71048e-05						-135.329	0.00687733	-0.00393322		-166.094	0.00116656	-0.000735918		-119.764	-0.0114511	0.00203927
-184.521	-0.0138309	9.71048e-05						-134.771	-0.00545494	-0.00393322		-165.715	0.022181	-0.000735918		-119.232	-0.0212069	0.00203927
-184.075	-0.00595126	9.71048e-05						-134.311	-0.000569285	-0.00393322		-165.132	0.00408013	-0.000735918		-118.824	-0.00301006	0.00203927
-183.577	-0.00798085	9.71048e-05						-133.824	-0.000532489	-0.00393322		-164.723	0.0192792	-0.000735918		-118.352	0.0005783	0.00203927
-183.034	-0.0185995	9.71048e-05						-133.385	0.00779642	-0.00393322		-164.173	0.0076293	-0.000735918		-117.848	-0.0027129	0.00203927
-182.596	-0.00909708	9.71048e-05						-132.805	-0.00822315	-0.00393322		-163.643	-0.000217674	-0.000735918		-117.332	-0.00887384	0.00203927
-182.151	-0.00102844	9.71048e-05						-132.426	0.01055	-0.00393322		-163.249	0.0179634	-0.000735918		-116.916	0.0076139	0.00203927
-181.66	-0.00176058	9.71048e-05						-131.881	0.000627291	-0.00393322		-162.767	0.0192794	-0.000735918		-116.375	-0.00407535	0.00203927
-181.161	-0.00389165	9.71048e-05						-131.454	0.0110098	-0.00393322		-162.162	-0.00304476	-0.000735918		-115.902	-0.000629959	0.00203927
-180.642	-0.00987732	9.71048e-05						-130.971	0.0118692	-0.00393322		-161.698	0.00173191	-0.000735918		-115.411	-0.00105983	0.00203927
-180.171	-0.00686542	9.71048e-05						-130.491	0.0130407	-0.00393322		-161.214	0.00267062	-0.000735918		-114.956	0.00652058	0.00203927
-179.702	-0.00322242	9.71048e-05						-129.934	0.00110344	-0.00393322		-160.734	0.00444089	-0.000735918		-114.421	-0.00396322	0.00203927
-179.131	-0.0192162	9.71048e-05						-129.424	-0.00278976	-0.00393322		-160.242	0.00386778	-0.000735918		-113.919	-0.00683389	0.00203927
-178.66	-0.0161321	9.71048e-05						-128.959	0.00110419	-0.00393322		-159.713	-0.00392894	-0.000735918		-113.489	0.00631405	0.00203927
-178.26	0.000524023	9.71048e-05						-128.412	-0.00928706	-0.00393322		-159.315	0.0135166	-0.000735918		-112.944	-0.00623958	0.00203927
-177.689	-0.015327	9.71048e-05						-128.042	0.0110583	-0.00393322		-158.8	0.00852978	-0.000735918		-112.411	-0.0162262	0.00203927
-177.228	-0.0102292	9.71048e-05						-127.497	0.0011387	-0.00393322		-158.36	0.0178547	-0.000735918		-111.912	-0.0185297	0.00203927
-176.764	-0.00574196	9.71048e-05						-127.051	0.0082847	-0.00393322		-157.837	0.0113794	-0.000735918		-111.493	-0.00265775	0.00203927
-176.321	0.00257526	9.71048e-05						-126.501	-0.00267762	-0.00393322		-157.332	0.00827353	-0.000735918		-110.986	-0.00678998	0.00203927
-175.818	-0.00039014	9.71048e-05						-126.006	-0.00385711	-0.00393322		-156.881	0.0155388	-0.000735918		-110.516	-0.00269328	0.00203927
-175.294	-0.00730886	9.71048e-05						-125.624	0.0144131	-0.00393322		-156.297	-0.00264379	-0.000735918		-109.969	-0.015731	0.00203927
-174.828	-0.00326332	9.71048e-05						-125.083	0.00503244	-0.00393322		-155.857	0.0067415	-0.000735918		-109.534	-0.00366138	0.00203927
-174.356	-0.000306744	9.71048e-05						-124.59	0.00404106	-0.00393322		-155.34	0.00126431	-0.000735918		-108.992	-0.0154609	0.00203927
-173.839	-0.00587499	9.71048e-05						-124.105	0.00456718	-0.00393322		-154.907	0.0118934	-0.000735918		-108.468	-0.0232759	0.00203927
-173.311	-0.0135853	9.71048e-05						-123.619	0.00477332	-0.00393322		-154.343	-0.00239134	-0.000735918		-108.063	-0.00466594	0.00203927
-172.829	-0.0126062	9.71048e-05						-123.186	0.0141722	-0.00393322		-153.901	0.00641926	-0.000735918		-107.578	-0.00368754	0.00203927
-172.328	-0.0151754	9.71048e-05						-122.665	0.00830627	-0.00393322		-153.455	0.0146927	-0.000735918		-107.057	-0.0109549	0.00203927
-171.859	-0.011684	9.71048e-05						-122.084	-0.00785421	-0.00393322		-152.925	0.00684883	-0.000735918		-106.626	0.00200524	0.00203927
-171.43	-0.000491173	9.71048e-05						-121.634	-0.00137399	-0.00393322		-152.427	0.0050177	-0.000735918		-106.156	0.00622623	0.00203927
-170.932	-0.00247907	9.71048e-05						-121.146	-0.00145924	-0.00393322		-151.943	0.0059884	-0.000735918		-105.6	-0.00890562	0.00203927
-170.407	-0.00961017	9.71048e-05						-120.584	-0.0143727	-0.00393322		-151.455	0.00625749	-0.000735918		-105.128	-0.00507148	0.00203927
-169.948	-0.00417827	9.71048e-05						-120.149	-0.0053197	-0.00393322		-151.01	0.0145802	-0.000735918		-104.71	0.0109649	0.00203927
-169.432	-0.00967125	9.71048e-05						-119.703	0.00194868	-0.00393322		-150.475	0.00563364	-0.000735918		-104.206	0.00749243	0.00203927
-168.976	-0.00367549	9.71048e-05						-119.251	0.00803517	-0.00393322		-149.916	-0.00754738	-0.000735918		-103.692	0.00181927	0.00203927
-168.399	-0.0207799	9.71048e-05						-118.787	0.0120188	-0.00393322		-149.588	0.0231818	-0.000735918		-103.182	-0.00302034	0.00203927
-167.971	-0.00937695	9.71048e-05						-118.182	-0.00826586	-0.00393322		-149.027	0.0092458	-0.000735918		-102.7	-0.00127849	0.00203927
-167.444	-0.0169243	9.71048e-05						-117.788	0.00798573	-0.00393322		-148.509	0.00384579	-0.000735918		-102.17	-0.0105372	0.00203927
-166.961	-0.0162299	9.71048e-05						-117.298	0.00751954	-0.00393322		-148.085	0.0161471	-0.000735918		-101.698	-0.00674326	0.00203927
-166.499	-0.0113612	9.71048e-05						-116.795	0.00469742	-0.00393322		-147.622	0.0210477	-0.000735918		-101.215	-0.00552751	0.00203927
-166.029	-0.00794237	9.71048e-05						-116.268	-0.00202521	-0.00393322		-147.145	0.023322	-0.000735918		-100.725	-0.00574992	0.00203927
-165.599	0.00307644	9.71048e-05						-115.803	0.00180537	-0.00393322		-146.608	0.014145	-0.000735918		-100.251	-0.00243256	0.00203927
-165.023	-0.0139381	9.71048e-05						-115.281	-0.00412868	-0.00393322		-146.096	0.00961713	-0.000735918		-99.7199	-0.0119464	0.00203927
-164.492	-0.0222545	9.71048e-05						-114.852	0.00589723	-0.00393322		-145.674	0.0224886	-0.000735918		-99.2451	-0.00879815	0.00203927
-164.107	-0.00272686	9.71048e-05						-114.276	-0.00947173	-0.00393322		-145.096	0.00550155	-0.000735918		-98.7537	-0.00937284	0.00203927
-163.649	0.00298663	9.71048e-05						-113.926	0.014385	-0.00393322		-144.633	0.0103341	-0.000735918		-98.3424	0.00802227	0.00203927
-163.144	-0.000447499	9.71048e-05						-113.348	-0.00129069	-0.00393322		-144.137	0.00907001	-0.000735918		-97.7927	-0.00561161	0.00203927
-162.699	0.00764884	9.71048e-05						-112.87	0.00024008	-0.00393322		-143.7	0.0190147	-0.000735918		-97.3675	0.00864837	0.00203927
-162.119	-0.00992865	9.71048e-05						-112.355	-0.00452353	-0.00393322		-143.18	0.0129827	-0.000735918		-96.8031	-0.00828887	0.00203927
-161.648	-0.00682773	9.71048e-05						-111.873	-0.00356308	-0.00393322		-142.625	0.000395605	-0.000735918		-96.3756	0.00546464	0.00203927
-161.226	0.00570184	9.71048e-05						-111.44	0.00584389	-0.00393322		-142.263	0.0245393	-0.000735918		-95.8374	-0.00561442	0.00203927
-160.712	0.000646702	9.71048e-05						-111.02	0.01761	-0.00393322		-141.737	0.0176249	-0.000735918		-95.3406	-0.00738896	0.00203927
-160.195	-0.0049537	9.71048e-05						-110.432	0.000142166	-0.00393322		-141.286	0.0248181	-0.000735918		-94.8872	0.000554929	0.00203927
-159.686	-0.00908679	9.71048e-05						-109.855	-0.0153638	-0.00393322		-140.724	0.0107841	-0.000735918		-94.3754	-0.0045837	0.00203927
-159.18	-0.0125733	9.71048e-05						-109.499	0.00748509	-0.00393322		-140.255	0.0144455	-0.000735918		-93.9007	-0.00141305	0.00203927
-158.652	-0.0204198	9.71048e-05						-108.961	-0.00127728	-0.00393322		-139.736	0.00888249	-0.000735918		-93.3786	-0.00887103	0.00203927
-158.258	-0.00247346	9.71048e-05						-108.498	0.00289849	-0.00393322		-139.295	0.0180084	-0.000735918		-92.9382	0.0019959	0.00203927
-157.738	-0.00879959	9.71048e-05						-108.045	0.00891688	-0.00393322		-138.752	0.00768651	-0.000735918		-92.4451	0.00102965	0.00203927
-157.284	-0.00239889	9.71048e-05						-107.51	0.00057726	-0.00393322		-138.294	0.0134638	-0.000735918		-91.9445	-0.00161021	0.00203927
-156.822	0.00247743	9.71048e-05						-107.088	0.0120001	-0.00393322		-137.728	-0.00134787	-0.000735918		-91.4642	0.000315708	0.00203927
-156.29	-0.00594565	9.71048e-05						-106.547	0.00263502	-0.00393322		-137.324	0.0150387	-0.000735918		-90.9529	-0.00472948	0.00203927
-155.795	-0.00743948	9.71048e-05						-106.031	-0.00234672	-0.00393322		-136.778	0.00399337	-0.000735918		-90.4418	-0.00971485	0.00203927
-155.305	-0.00796802	9.71048e-05						-105.619	0.0108564	-0.00393322		-136.273	0.000889021	-0.000735918		-89.9946	-0.000362706	0.00203927
-154.825	-0.00650136	9.71048e-05						-105.109	0.00687424	-0.00393322		-135.804	0.00470976	-0.000735918		-89.5039	-0.00078883	0.00203927
-154.237	-0.0256514	9.71048e-05						-104.593	0.00188276	-0.00393322		-135.342	0.00976718	-0.000735918		-88.9944	-0.00541632	0.00203927
-153.882	-0.000394148	9.71048e-05						-104.127	0.00571536	-0.00393322		-134.845	0.00835539	-0.000735918		-88.5325	0.000617549	0.00203927
-153.359	-0.00706268	9.71048e-05						-103.612	0.000800729	-0.00393322		-134.401	0.0169248	-0.000735918		-88.0309	-0.00224099	0.00203927
-152.843	-0.0125236	9.71048e-05						-103.162	0.00741782	-0.00393322		-133.853	0.00546836	-0.000735918		-87.5491	-0.00065333	0.00203927
-152.488	0.0127148	9.71048e-05						-102.571	-0.010627	-0.00393322		-133.438	0.0196937	-0.000735918		-87.0493	-0.00311846	0.00203927
-151.78	-0.0293834	9.71048e-05						-102.129	-0.00264	-0.00393322		-132.825	-0.00403916	-0.000735918		-86.5769	0.000582983	0.00203927
-151.428	-0.00356163	9.71048e-05						-101.649	-0.00143548	-0.00393322		-132.358	-6.71396e-05	-0.000735918		-86.0762	-0.00208962	0.00203927
-150.926	-0.00631934	9.71048e-05						-101.131	-0.00664138	-0.00393322		-131.889	0.0039917	-0.000735918		-85.5423	-0.0121828	0.00203927
-150.404	-0.0129117	9.71048e-05						-100.669	-0.00230649	-0.00393322		-131.433	0.0101898	-0.000735918		-85.1131	0.00120346	0.00203927
-149.914	-0.0133182	9.71048e-05						-100.18	-0.00259333	-0.00393322		-130.902	0.00200731	-0.000735918		-84.6063	-0.00283906	0.00203927
-149.455	-0.0078325	9.71048e-05						-99.6858	-0.00374114	-0.00393322		-130.387	-0.0029744	-0.000735918		-84.0506	-0.0178382	0.00203927
-148.983	-0.0049022	9.71048e-05						-99.2175	-0.000427524	-0.00393322		-130.031	0.0225679	-0.000735918		-83.6642	0.00515064	0.00203927
-148.498	-0.00452791	9.71048e-05						-98.7103	-0.00384758	-0.00393322		-129.515	0.0173542	-0.000735918		-83.1496	-0.000614081	0.00203927
-147.994	-0.00761198	9.71048e-05						-98.2236	-0.00371776	-0.00393322		-129.021	0.0162907	-0.000735918		-82.6654	0.000420366	0.00203927
-147.506	-0.00779001	9.71048e-05						-97.8497	0.0159703	-0.00393322		-128.541	0.0181868	-0.000735918		-82.1607	-0.00313994	0.00203927
-147.055	-0.00068043	9.71048e-05						-97.3536	0.014455	-0.00393322		-128.072	0.0218025	-0.000735918		-81.6815	-0.000961706	0.00203927
-146.498	-0.013979	9.71048e-05						-96.7305	-0.0090665	-0.00393322		-127.532	0.0119944	-0.000735918		-81.2039	0.00156324	0.00203927
-145.994	-0.0171296	9.71048e-05						-96.3508	0.00962639	-0.00393322		-126.994	0.0026437	-0.000735918		-80.7316	0.00527494	0.00203927
-145.503	-0.0178553	9.71048e-05						-95.7725	-0.00613361	-0.00393322		-126.555	0.0121011	-0.000735918		-80.1703	-0.0109857	0.00203927
-145.111	0.000399073	9.71048e-05						-95.3141	-0.00109835	-0.00393322		-126.09	0.0167569	-0.000735918		-79.7306	5.03278e-05	0.00203927
-144.706	0.0161272	9.71048e-05						-94.8442	0.00194016	-0.00393322		-125.626	0.0214442	-0.000735918		-79.2048	-0.00824027	0.00203927
-144.068	-0.0126543	9.71048e-05						-94.3328	-0.00220047	-0.00393322		-125.07	0.0086394	-0.000735918		-78.7264	-0.00590411	0.00203927
-143.555	-0.0174752	9.71048e-05						-93.793	-0.0112952	-0.00393322		-124.643	0.0204859	-0.000735918		-78.2873	0.00526745	0.00203927
-143.183	0.00461607	9.71048e-05						-93.4332	0.0108402	-0.00393322		-124.112	0.0123343	-0.000735918		-77.8142	0.0087904	0.00203927
-142.652	-0.00366106	9.71048e-05						-92.9187	0.00616358	-0.00393322		-123.576	0.00337957	-0.000735918		-77.3208	0.00778024	0.00203927
-142.12	-0.0121764	9.71048e-05						-92.423	0.00472653	-0.00393322		-123.168	0.0188508	-0.000735918		-76.7544	-0.00961488	0.00203927
-141.598	-0.0187809	9.71048e-05						-92.0083	0.0173476	-0.00393322		-122.579	-0.000369995	-0.000735918		-76.3192	0.00240799	0.00203927
-141.173	-0.00687585	9.71048e-05						-91.4763	0.00961196	-0.00393322		-122.157	0.0124126	-0.000735918		-75.8509	0.00704014	0.00203927
-140.667	-0.0104435	9.71048e-05						-90.951	0.00305158	-0.00393322		-121.626	0.00438134	-0.000735918		-75.2942	-0.00820102	0.00203927
-140.2	-0.00652864	9.71048e-05						-90.5425	0.0167398	-0.00393322		-121.132	0.00330461	-0.000735918		-74.8296	-0.00275215	0.00203927
-139.793	0.00899441	9.71048e-05						-89.9525	-0.00104622	-0.00393322		-120.707	0.0156009	-0.000735918		-74.3741	0.00473388	0.00203927
-139.154	-0.0200301	9.71048e-05						-89.4613	-0.00168971	-0.00393322		-120.189	0.0100922	-0.000735918		-73.8979	0.00756812	0.00203927
-138.707	-0.0123335	9.71048e-05						-88.9879	0.000749295	-0.00393322		-119.686	0.00729194	-0.000735918		-73.3536	-0.00487432	0.00203927
-138.29	0.00119418	9.71048e-05						-88.5392	0.00747013	-0.00393322		-119.205	0.00865863	-0.000735918		-72.8757	-0.002412	0.00203927
-137.754	-0.00797283	9.71048e-05						-88.049	0.00698179	-0.00393322		-118.707	0.00700213	-0.000735918		-72.4124	0.00332938	0.00203927
-137.211	-0.0185723	9.71048e-05						-87.5129	-0.00145021	-0.00393322		-118.243	0.0118773	-0.000735918		-71.9642	0.0124545	0.00203927
-136.792	-0.00557677	9.71048e-05						-87.0838	0.00867819	-0.00393322		-117.695	0.000399491	-0.000735918		-71.4008	-0.00428094	0.00203927
-136.232	-0.0194752	9.71048e-05						-86.5628	0.00285742	-0.00393322		-117.239	0.00670019	-0.000735918		-70.8587	-0.0162169	0.00203927
-135.875	0.00563127	9.71048e-05						-86.0896	0.00532069	-0.00393322		-116.758	0.00817144	-0.000735918		-70.4459	0.00085958	0.00203927
-135.338	-0.00386152	9.71048e-05						-85.5761	0.000816654	-0.00393322		-116.284	0.0111525	-0.000735918		-69.9443	-0.00199896	0.00203927
-134.797	-0.0140776	9.71048e-05						-85.012	-0.0124717	-0.00393322		-115.859	0.0234127	-0.000735918		-69.4713	0.00154268	0.00203927
-134.328	-0.0106119	9.71048e-05						-84.5827	-0.00239355	-0.00393322		-115.239	-0.00176705	-0.000735918		-68.9941	0.00417507	0.00203927
-133.861	-0.00659357	9.71048e-05						-84.0822	-0.00466154	-0.00393322		-114.709	-0.0096988	-0.000735918		-68.4463	-0.00906447	0.00203927
-133.351	-0.0109037	9.71048e-05						-83.577	-0.00772681	-0.00393322		-114.326	0.0106094	-0.000735918		-68.0067	0.00199868	0.00203927
-132.873	-0.00905058	9.71048e-05						-83.1885	0.00942149	-0.00393322		-113.822	0.00768329	-0.000735918		-67.5336	0.00553751	0.00203927
-132.416	-0.0033002	9.71048e-05						-82.6967	0.00867484	-0.00393322		-113.337	0.00848493	-0.000735918		-66.9804	-0.00890187	0.00203927
-131.927	-0.00354638	9.71048e-05						-82.1129	-0.00802436	-0.00393322		-112.858	0.010244	-0.000735918		-66.5374	0.00138193	0.00203927
-131.342	-0.0221054	9.71048e-05						-81.7671	0.0165362	-0.00393322		-112.354	0.00739352	-0.000735918		-65.974	-0.0153347	0.00203927
-130.924	-0.00881987	9.71048e-05						-81.1825	-0.000304767	-0.00393322		-111.893	0.0127758	-0.000735918		-65.5773	0.00535157	0.00203927
-130.435	-0.00920374	9.71048e-05						-80.6449	-0.00901027	-0.00393322		-111.345	0.00130818	-0.000735918		-65.0845	0.00445166	0.00203927
-129.933	-0.0118965	9.71048e-05						-80.2562	0.00812251	-0.00393322		-110.914	0.0125058	-0.000735918		-64.6141	0.00860071	0.00203927
-129.502	-0.00114954	9.71048e-05						-79.776	0.00938704	-0.00393322		-110.363	0.000561482	-0.000735918		-64.1067	0.00444607	0.00203927
-129.009	-0.00209898	9.71048e-05						-79.2495	0.00261429	-0.00393322		-109.971	0.0190787	-0.000735918		-63.5357	-0.0139788	0.00203927
-128.554	0.00405235	9.71048e-05						-78.7454	-0.000272997	-0.00393322		-109.414	0.00595654	-0.000735918		-63.1363	0.00609914	0.00203927
-128.023	-0.00424403	9.71048e-05						-78.2117	-0.00829641	-0.00393322		-108.904	0.00196986	-0.000735918		-62.5768	-0.00976344	0.00203927
-127.508	-0.00954987	9.71048e-05						-77.8188	0.00811828	-0.00393322		-108.46	0.0105743	-0.000735918		-62.1412	0.00219306	0.00203927
-127.06	-0.00189208	9.71048e-05						-77.2165	-0.0118036	-0.00393322		-107.892	-0.00462009	-0.000735918		-61.6931	0.0113415	0.00203927
-126.607	0.00469466	9.71048e-05						-76.7777	-0.00336815	-0.00393322		-107.39	-0.00715027	-0.000735918		-61.1661	0.00279019	0.00203927
-126.112	0.00327291	9.71048e-05						-76.2739	-0.00618597	-0.00393322		-106.958	0.00372197	-0.000735918		-60.6782	0.00300418	0.00203927
-125.561	-0.00882845	9.71048e-05						-75.8652	0.00746652	-0.00393322		-106.476	0.00514703	-0.000735918		-60.1726	-0.000757051	0.00203927
-125.145	0.00484301	9.71048e-05						-75.397	0.010813	-0.00393322		-105.978	0.00322605	-0.000735918		-59.6336	-0.0119931	0.00203927
-124.617	-0.00288082	9.71048e-05						-74.7931	-0.00937589	-0.00393322		-105.535	0.0121042	-0.000735918		-59.2676	0.0155784	0.00203927
-124.123	-0.00416945	9.71048e-05						-74.3165	-0.00749109	-0.00393322		-105.013	0.00571928	-0.000735918		-58.7023	-0.00156724	0.00203927
-123.696	0.00751005	9.71048e-05						-73.9523	0.0138805	-0.00393322		-104.593	0.0187641	-0.000735918		-58.185	-0.00795059	0.00203927
-123.164	-0.00110061	9.71048e-05						-73.4459	0.010592	-0.00393322		-104.05	0.00852218	-0.000735918		-57.7731	0.00931931	0.00203927
-122.61	-0.0136919	9.71048e-05						-72.8924	-0.000855033	-0.00393322		-103.57	0.0103407	-0.000735918		-57.2492	0.00145202	0.00203927
-122.07	-0.0236867	9.71048e-05						-72.3596	-0.00871732	-0.00393322		-103.06	0.00626315	-0.000735918		-56.8208	0.0150354	0.00203927
-121.643	-0.0121138	9.71048e-05						-71.9297	0.00127759	-0.00393322		-102.621	0.0157398	-0.000735918		-56.2195	-0.0101905	0.00203927
-121.265	0.00887894	9.71048e-05						-71.4205	-0.00249897	-0.00393322		-102.089	0.00743288	-0.000735918		-55.7589	-0.00386041	0.00203927
-120.735	0.000639487	9.71048e-05						-70.9006	-0.00811748	-0.00393322		-101.616	0.0103535	-0.000735918		-55.3149	0.00622436	0.00203927
-120.214	-0.00568445	9.71048e-05						-70.4939	0.00588412	-0.00393322		-101.151	0.0150373	-0.000735918		-54.7754	-0.00514251	0.00203927
-119.802	0.00866323	9.71048e-05						-70.0119	0.00685146	-0.00393322		-100.589	0.000993736	-0.000735918		-54.3706	0.0137244	0.00203927
-119.262	-0.0013027	9.71048e-05						-69.38	-0.0181972	-0.00393322		-100.193	0.0187763	-0.000735918		-53.8085	-0.00270634	0.00203927
-118.717	-0.0122397	9.71048e-05						-68.9975	8.96281e-06	-0.00393322		-99.6349	0.00558261	-0.000735918		-53.4218	0.0202133	0.00203927
-118.278	-0.00302035	9.71048e-05						-68.5835	0.012754	-0.00393322		-99.1129	-0.000765718	-0.000735918		-52.7821	-0.0136125	0.00203927
-117.879	0.0139766	9.71048e-05						-68.0735	0.0088365	-0.00393322		-98.6154	-0.00256942	-0.000735918		-52.3541	2.60199e-05	0.00203927
-117.262	-0.0108019	9.71048e-05						-67.6151	0.0138867	-0.00393322		-98.1734	0.00637165	-0.000735918		-51.8358	-0.00656541	0.00203927
-116.738	-0.0177566	9.71048e-05						-67.0981	0.00876173	-0.00393322		-97.7468	0.0183008	-0.000735918		-51.3727	-0.00078321	0.00203927
-116.28	-0.0120994	9.71048e-05						-66.6795	0.0207139	-0.00393322		-97.2138	0.00987767	-0.000735918		-50.9197	0.00726908	0.00203927
-115.854	-0.000308348	9.71048e-05						-66.1543	0.0141764	-0.00393322		-96.7455	0.0138857	-0.000735918		-50.4009	0.000564273	0.00203927
-115.407	0.00742991	9.71048e-05						-65.575	-0.00174404	-0.00393322		-96.258	0.0141594	-0.000735918		-49.9238	0.0032079	0.00203927
-114.863	-0.00333951	9.71048e-05						-65.1616	0.0110947	-0.00393322		-95.7396	0.00835225	-0.000735918		-49.4112	-0.00211765	0.00203927
-114.37	-0.00437635	9.71048e-05						-64.6322	0.00383447	-0.00393322		-95.1966	-0.00193307	-0.000735918		-48.9924	0.0135945	0.00203927
-113.954	0.00928149	9.71048e-05						-64.1797	0.00989939	-0.00393322		-94.6809	-0.00715336	-0.000735918		-48.4869	0.00987812	0.00203927
-113.422	0.000905726	9.71048e-05						-63.6575	0.00387771	-0.00393322		-94.2598	0.00583991	-0.000735918		-47.9989	0.0100697	0.00203927
-112.877	-0.0100049	9.71048e-05						-63.2363	0.0153736	-0.00393322		-93.7459	0.00113742	-0.000735918		-47.4892	0.00540295	0.00203927
-112.474	0.00605787	9.71048e-05						-62.6859	0.0044657	-0.00393322		-93.3403	0.0169432	-0.000735918		-47.0027	0.00593186	0.00203927
-111.958	0.000779822	9.71048e-05						-62.1363	-0.00630041	-0.00393322		-92.7873	0.00465614	-0.000735918		-46.4775	-0.00220547	0.00203927
-111.483	0.00301228	9.71048e-05						-61.6331	-0.00903127	-0.00393322		-92.3235	0.0095115	-0.000735918		-46.065	0.0149205	0.00203927
-110.919	-0.011522	9.71048e-05						-61.1833	-0.00249103	-0.00393322		-91.8615	0.0145659	-0.000735918		-45.5243	0.00330507	0.00203927
-110.45	-0.00785254	9.71048e-05						-60.6602	-0.00866173	-0.00393322		-91.3212	0.00471971	-0.000735918		-44.9748	-0.0103045	0.00203927
-110.049	0.00855897	9.71048e-05						-60.2655	0.00742267	-0.00393322		-90.8337	0.00500252	-0.000735918		-44.5152	-0.00373519	0.00203927
-109.513	-0.000531907	9.71048e-05						-59.7755	0.00699263	-0.00393322		-90.3945	0.014597	-0.000735918		-44.0392	-0.000842085	0.00203927
-108.974	-0.0103617	9.71048e-05						-59.2717	0.00415214	-0.00393322		-89.9042	0.0142401	-0.000735918		-43.5579	0.000867988	0.00203927
-108.589	0.00921253	9.71048e-05						-58.7354	-0.00429603	-0.00393322		-89.4076	0.012843	-0.000735918		-43.0787	0.0030425	0.00203927
-108.044	-0.00184398	9.71048e-05						-58.3641	0.015841	-0.00393322		-88.8811	0.00557785	-0.000735918		-42.5944	0.00406107	0.00203927
-107.495	-0.013546	9.71048e-05						-57.7741	-0.00192138	-0.00393322		-88.4017	0.00733645	-0.000735918		-42.1265	0.00876424	0.00203927
-107.063	-0.00288323	9.71048e-05						-57.3476	0.00864998	-0.00393322		-87.8333	-0.00788846	-0.000735918		-41.5769	-0.00485751	0.00203927
-106.633	0.00820134	9.71048e-05						-56.8349	0.00428888	-0.00393322		-87.4832	0.0186616	-0.000735918		-41.1075	-0.000479518	0.00203927
-106.106	0.000551014	9.71048e-05						-56.3841	0.0106537	-0.00393322		-86.9256	0.00545921	-0.000735918		-40.6192	-0.000336547	0.00203927
-105.612	-0.00053288	9.71048e-05						-55.911	0.0131468	-0.00393322		-86.4318	0.00447996	-0.000735918		-40.1262	-0.00125699	0.00203927
-105.096	-0.00602584	9.71048e-05						-55.3914	0.00757141	-0.00393322		-85.9188	-3.06342e-05	-0.000735918		-39.7032	0.0135066	0.00203927
-104.566	-0.0139983	9.71048e-05						-54.8746	0.00249093	-0.00393322		-85.4604	0.00572179	-0.000735918		-39.1609	0.00153518	0.00203927
-104.169	0.00327772	9.71048e-05						-54.3453	-0.0047457	-0.00393322		-84.9402	-0.000234129	-0.000735918		-38.6341	-0.00696473	0.00203927
-103.75	0.0163012	9.71048e-05						-53.9207	0.00616075	-0.00393322		-84.5073	0.0104949	-0.000735918		-38.2078	0.00707658	0.00203927
-103.079	-0.0186757	9.71048e-05						-53.4708	0.0126814	-0.00393322		-83.9325	-0.0059712	-0.000735918		-37.7327	0.0101594	0.00203927
-102.619	-0.0133808	9.71048e-05						-52.8148	-0.0165453	-0.00393322		-83.5769	0.0194112	-0.000735918		-37.1941	-0.000997209	0.00203927
-102.156	-0.00871696	9.71048e-05						-52.4665	0.00759273	-0.00393322		-82.9912	0.000910811	-0.000735918		-36.7296	0.00447691	0.00203927
-101.708	-0.00106534	9.71048e-05						-51.9007	-0.00597153	-0.00393322		-82.5009	0.000595585	-0.000735918		-36.2525	0.00712052	0.00203927
-101.226	-8.38154e-05	9.71048e-05						-51.4676	0.00345837	-0.00393322		-81.9925	-0.00316619	-0.000735918		-35.7662	0.00771202	0.00203927
-100.725	-0.00256888	9.71048e-05						-50.9634	0.000563688	-0.00393322		-81.5314	0.00222883	-0.000735918		-35.2944	0.0115527	0.00203927
-100.232	-0.00356163	9.71048e-05						-50.4794	0.00117625	-0.00393322		-81.0739	0.00814268	-0.000735918		-34.7651	0.00247059	0.00203927
-99.6838	-0.0151394	9.71048e-05						-50.0185	0.0057869	-0.00393322		-80.5592	0.00319753	-0.000735918		-34.2841	0.00424701	0.00203927
-99.2331	-0.00808429	9.71048e-05						-49.49	-0.00131623	-0.00393322		-80.0253	-0.00551045	-0.000735918		-33.7421	-0.00765902	0.00203927
-98.8335	0.00873284	9.71048e-05						-49.0248	0.00254016	-0.00393322		-79.5715	0.00131568	-0.000735918		-33.2735	-0.00311003	0.00203927
-98.2705	-0.00565295	9.71048e-05						-48.5385	0.00275138	-0.00393322		-79.0276	-0.00930975	-0.000735918		-32.7935	-0.00110842	0.00203927
-97.8464	0.00649972	9.71048e-05						-48.0132	-0.00379888	-0.00393322		-78.5974	0.0019935	-0.000735918		-32.2937	-0.00356981	0.00203927
-97.296	-0.00548616	9.71048e-05						-47.4842	-0.0109917	-0.00393322		-78.0954	-0.000634151	-0.000735918		-31.8308	0.00225847	0.00203927
-96.8008	-0.00691914	9.71048e-05						-47.0642	0.000721121	-0.00393322		-77.6415	0.00605034	-0.000735918		-31.3325	0.000156859	0.00203927
-96.3623	0.00247022	9.71048e-05						-46.5179	-0.00947596	-0.00393322		-77.0667	-0.0103975	-0.000735918		-30.8452	0.000513828	0.00203927
-95.8874	0.00491278	9.71048e-05						-46.0738	-0.00194058	-0.00393322		-76.6693	0.00710026	-0.000735918		-30.3249	-0.00652458	0.00203927
-95.4276	0.0102395	9.71048e-05						-45.6648	0.0116649	-0.00393322		-76.1254	-0.00345003	-0.000735918		-29.8746	0.00212671	0.00203927
-94.9164	0.00575717	9.71048e-05						-45.0776	-0.00562641	-0.00393322		-75.6634	0.00166678	-0.000735918		-29.3809	0.00105768	0.00203927
-94.4014	0.000550479	9.71048e-05						-44.6382	0.00271936	-0.00393322		-75.2113	0.00875436	-0.000735918		-28.9207	0.00749243	0.00203927
-93.7464	-0.0313945	9.71048e-05						-44.08	-0.00953542	-0.00393322		-74.7257	0.00932096	-0.000735918		-28.3794	-0.00426225	0.00203927
-93.3363	-0.0165868	9.71048e-05						-43.7089	0.0106569	-0.00393322		-74.2109	0.00440271	-0.000735918		-27.8741	-0.00795433	0.00203927
-92.9949	0.0113423	9.71048e-05						-43.224	0.0111192	-0.00393322		-73.6934	-0.00102472	-0.000735918		-27.4594	0.00870069	0.00203927
-92.4257	-0.00421196	9.71048e-05						-42.6591	-0.00230267	-0.00393322		-73.2159	0.00101563	-0.000735918		-26.9369	0.00115768	0.00203927
-91.9048	-0.0105573	9.71048e-05						-42.1524	-0.0056329	-0.00393322		-72.7321	0.00198735	-0.000735918		-26.4349	-0.00177562	0.00203927
-91.5016	0.00558136	9.71048e-05						-41.678	-0.00335083	-0.00393322		-72.2437	0.00216202	-0.000735918		-26.0172	0.0141916	0.00203927
-90.9609	-0.00453031	9.71048e-05						-41.2061	-0.000642294	-0.00393322		-71.748	0.000700997	-0.000735918		-25.4713	0.00140718	0.00203927
-90.4061	-0.0173301	9.71048e-05						-40.6719	-0.00874864	-0.00393322		-71.2532	-0.000429034	-0.000735918		-24.9956	0.00435169	0.00203927
-89.9944	-0.00282869	9.71048e-05						-40.2022	-0.00564688	-0.00393322		-70.7084	-0.0110733	-0.000735918		-24.4737	-0.00303809	0.00203927
-89.4728	-0.00930157	9.71048e-05						-39.7117	-0.00617171	-0.00393322		-70.311	0.00636921	-0.000735918		-24.0343	0.00805497	0.00203927
-89.0046	-0.00557357	9.71048e-05						-39.2074	-0.00907382	-0.00393322		-69.8071	0.00356032	-0.000735918		-23.5637	0.012161	0.00203927
-88.5142	-0.00607636	9.71048e-05						-38.8321	0.0103823	-0.00393322		-69.286	-0.00276162	-0.000735918		-23.0502	0.00663739	0.00203927
-87.9856	-0.0138816	9.71048e-05						-38.327	0.00734208	-0.00393322		-68.8494	0.00729531	-0.000735918		-22.5694	0.00845866	0.00203927
-87.5352	-0.00677	9.71048e-05						-37.7477	-0.00857444	-0.00393322		-68.3938	0.0136965	-0.000735918		-22.0229	-0.0044641	0.00203927
-87.1477	0.0123728	9.71048e-05						-37.3416	0.00554126	-0.00393322		-67.7944	-0.00742493	-0.000735918		-21.5971	0.00970431	0.00203927
-86.5165	-0.0150183	9.71048e-05						-36.7537	-0.0118578	-0.00393322		-67.4079	0.0120974	-0.000735918		-21.0304	-0.00775715	0.00203927
-86.0667	-0.00776674	9.71048e-05						-36.4291	0.0163881	-0.00393322		-66.8858	0.00579276	-0.000735918		-20.6115	0.00794471	0.00203927
-85.5318	-0.016784	9.71048e-05						-35.8621	0.00261834	-0.00393322		-66.3756	0.0015624	-0.000735918		-20.0637	-0.00526679	0.00203927
-85.184	0.00992781	9.71048e-05						-35.3748	0.00265041	-0.00393322		-65.93	0.00990647	-0.000735918		-19.622	0.00531232	0.00203927
-84.638	-0.00117991	9.71048e-05						-34.8829	0.00189747	-0.00393322		-65.4525	0.0120687	-0.000735918		-19.1269	0.0039265	0.00203927
-84.1341	-0.00427371	9.71048e-05						-34.4042	0.00342247	-0.00393322		-64.9613	0.0115524	-0.000735918		-18.6196	-0.000201984	0.00203927
-83.6565	-0.00233233	9.71048e-05						-33.9149	0.00311811	-0.00393322		-64.362	-0.00948834	-0.000735918		-18.1509	0.00431991	0.00203927
-83.2722	0.0174159	9.71048e-05						-33.4322	0.00395518	-0.00393322		-63.9482	0.00487969	-0.000735918		-17.6312	-0.00259328	0.00203927
-82.6521	-0.00785735	9.71048e-05						-32.8859	-0.00624258	-0.00393322		-63.4789	0.00857301	-0.000735918		-17.1007	-0.0119109	0.00203927
-82.2209	0.00292808	9.71048e-05						-32.457	0.00393302	-0.00393322		-62.9868	0.00793846	-0.000735918		-16.6423	-0.0050771	0.00203927
-81.6709	-0.00895113	9.71048e-05						-31.9234	-0.00405534	-0.00393322		-62.4193	-0.00712247	-0.000735918		-16.1013	-0.0167598	0.00203927
-81.1425	-0.0167079	9.71048e-05						-31.4076	-0.0089585	-0.00393322		-61.9846	0.00311062	-0.000735918		-15.6814	-0.00128877	0.00203927
-80.7122	-0.00573349	9.71048e-05						-30.9132	-0.0101542	-0.00393322		-61.4361	-0.00824687	-0.000735918		-15.1408	-0.012893	0.00203927
-80.2558	0.000253775	9.71048e-05						-30.4525	-0.00549566	-0.00393322		-60.9596	-0.00580394	-0.000735918		-14.712	0.000592327	0.00203927
-79.7185	-0.00922699	9.71048e-05						-29.9235	-0.012677	-0.00393322		-60.5548	0.0102389	-0.000735918		-14.2208	7.55501e-05	0.00203927
-79.2811	0.00039892	9.71048e-05						-29.4611	-0.0083313	-0.00393322		-59.9155	-0.0186489	-0.000735918		-13.7438	0.00274347	0.00203927
-78.8135	0.0042456	9.71048e-05						-28.9703	-0.0088993	-0.00393322		-59.5726	0.00931755	-0.000735918		-13.2685	0.00580104	0.00203927
-78.2212	-0.0157047	9.71048e-05						-28.5866	0.00911739	-0.00393322		-58.9896	-0.00878125	-0.000735918		-12.7832	0.00661496	0.00203927
-77.7542	-0.0117433	9.71048e-05						-28.0092	-0.00646462	-0.00393322		-58.5558	0.00174729	-0.000735918		-12.2477	-0.0038436	0.00203927
-77.2719	-0.0107076	9.71048e-05						-27.5061	-0.0091753	-0.00393322		-58.0374	-0.0038761	-0.000735918		-11.7393	-0.00822999	0.00203927
-76.8512	0.00210295	9.71048e-05						-27.0809	0.00164084	-0.00393322		-57.6454	0.0146462	-0.000735918		-11.2743	-0.00285587	0.00203927
-76.2958	-0.0108083	9.71048e-05						-26.5476	-0.00629425	-0.00393322		-57.137	0.010957	-0.000735918		-10.7764	-0.0048902	0.00203927
-75.7944	-0.0134185	9.71048e-05						-26.0302	-0.0114711	-0.00393322		-56.5885	-0.000536555	-0.000735918		-10.2985	-0.00240919	0.00203927
-75.4411	0.0122589	9.71048e-05						-25.4986	-0.019115	-0.00393322		-56.132	0.00576109	-0.000735918		-9.84279	0.00502917	0.00203927
-74.8351	-0.0103208	9.71048e-05						-25.1136	-0.00132349	-0.00393322		-55.6663	0.0100951	-0.000735918		-9.30058	-0.00693295	0.00203927
-74.3897	-0.00222566	9.71048e-05						-24.6868	0.00919595	-0.00393322		-55.046	-0.0151024	-0.000735918		-8.82334	-0.00431738	0.00203927
-73.9143	0.000145012	9.71048e-05						-24.1923	0.00799249	-0.00393322		-54.6049	-0.00591463	-0.000735918		-8.36231	0.00193515	0.00203927
-73.4275	0.000333162	9.71048e-05						-23.6343	-0.00421808	-0.00393322		-54.1347	-0.00242184	-0.000735918		-7.90967	0.0100688	0.00203927
-72.9183	-0.00376771	9.71048e-05						-23.2301	0.0102334	-0.00393322		-53.6163	-0.00807874	-0.000735918		-7.33163	-0.00993166	0.00203927
-72.3611	-0.017019	9.71048e-05						-22.667	-0.00287228	-0.00393322		-53.1215	-0.00908642	-0.000735918		-6.86556	-0.0048117	0.00203927
-72.0161	0.0102405	9.71048e-05						-22.1759	-0.00348677	-0.00393322		-52.6477	-0.00629219	-0.000735918		-6.39149	-0.00148687	0.00203927
-71.4996	0.00476362	9.71048e-05						-21.7225	0.00243521	-0.00393322		-52.0884	-0.0198266	-0.000735918		-5.8996	-0.00215875	0.00203927
-70.9381	-0.00931199	9.71048e-05						-21.2134	-0.00130493	-0.00393322		-51.6427	-0.0114693	-0.000735918		-5.35202	-0.0153263	0.00203927
-70.4193	-0.0152284	9.71048e-05						-20.7828	0.00856525	-0.00393322		-51.1898	-0.00464621	-0.000735918		-4.9264	-0.00112896	0.00203927
-69.9831	-0.00538137	9.71048e-05						-20.2074	-0.00666157	-0.00393322		-50.6068	-0.0227029	-0.000735918		-4.38583	-0.0127239	0.00203927
-69.4737	-0.00951247	9.71048e-05						-19.7741	0.00273542	-0.00393322		-50.2603	0.00450506	-0.000735918		-3.94655	-0.0015934	0.00203927
-69.0271	-0.00165552	9.71048e-05						-19.3127	0.00726516	-0.00393322		-49.6827	-0.0124195	-0.000735918		-3.46605	0.000288612	0.00203927
-68.4724	-0.0144313	9.71048e-05						-18.7093	-0.0128253	-0.00393322		-49.2016	-0.0110579	-0.000735918		-2.93162	-0.00992697	0.00203927
-68.0041	-0.0107057	9.71048e-05						-18.2411	-0.00946129	-0.00393322		-48.7159	-0.0104436	-0.000735918		-2.49546	0.00190337	0.0020393
-67.5469	-0.00485187	9.71048e-05						-17.7595	-0.00842935	-0.00393322		-48.1875	-0.0180144	-0.000735918		-1.95397	-0.00989894	0.00207946
-67.0525	-0.00612366	9.71048e-05						-17.3216	0.000180712	-0.00393322		-47.7764	-0.00308183	-0.000735918		-1.53828	0.00652524	0.00216184
-66.5883	-0.00160278	9.71048e-05						-16.8456	0.00217588	-0.00393322		-47.3199	0.00310363	-0.000735918		-1.02673	0.00144081	0.0023247
-65.993	-0.0221391	9.71048e-05						-16.3117	-0.00586082	-0.00393322		-46.8306	0.00303868	-0.000735918		-0.476318	-0.0123631	0.00257567
-65.626	0.000933786	9.71048e-05						-15.7997	-0.0101053	-0.00393322		-46.2567	-0.0133655	-0.000735918		-0.0468781	0.000974519	0.00282602
-65.0995	-0.00645727	9.71048e-05						-15.4499	0.0137845	-0.00393322		-45.7856	-0.00988747	-0.000735918		0.467549	-0.00475564	0.00318883
-64.6577	0.00233069	9.71048e-05						-14.8296	-0.00923005	-0.00393322		-45.2508	-0.0186965	-0.000735918		0.971272	-0.00808421	0.00361055
-64.1395	-0.0034686	9.71048e-05						-14.4591	0.0110601	-0.00393322		-44.7333	-0.0242894	-0.000735918		1.37936	0.0100444	0.00400042
-63.7264	0.0107826	9.71048e-05						-13.965	0.00991901	-0.00393322		-44.3813	0.00199561	-0.000735918		1.92422	-0.00251572	0.00458825
-63.0556	-0.0241457	9.71048e-05						-13.4141	-0.00105838	-0.00393322		-43.8374	-0.00850087	-0.000735918		2.40555	-0.000819672	0.00517155
-62.6932	-0.000202505	9.71048e-05						-12.8787	-0.00935191	-0.00393322		-43.3272	-0.0126764	-0.000735918		2.87197	0.00422085	0.00579406
-62.1334	-0.0139429	9.71048e-05						-12.4732	0.00486087	-0.00393322		-42.8943	-0.0019062	-0.000735918		3.31053	0.0155111	0.00643082
-61.7347	0.00306842	9.71048e-05						-11.9465	-0.00192268	-0.00393322		-42.4213	0.00100835	-0.000735918		3.81566	0.0118667	0.00722601
-61.157	-0.0141017	9.71048e-05						-11.439	-0.00537561	-0.00393322		-41.942	0.00290757	-0.000735918		4.30678	0.0113639	0.00806255
-60.7203	-0.00433223	9.71048e-05						-11.0139	0.0054452	-0.00393322		-41.4254	-0.00238837	-0.000735918		4.80372	0.00955666	0.00897263
-60.2337	-0.00410692	9.71048e-05						-10.4967	0.000310113	-0.00393322		-40.8743	-0.0143967	-0.000735918		5.26344	0.0160989	0.00987155
-59.6827	-0.0161626	9.71048e-05						-9.97302	-0.00595968	-0.00393322		-40.4041	-0.0108374	-0.000735918		5.80338	0.00464229	0.0109973
-59.2643	-0.00289714	9.71048e-05						-9.52487	0.000873239	-0.00393322		-39.8911	-0.0153653	-0.000735918		6.29791	0.00337422	0.0120946
-58.7783	-0.00256407	9.71048e-05						-9.04099	0.00150933	-0.00393322		-39.4682	-0.00285985	-0.000735918		6.79978	0.000460552	0.013273
-58.2383	-0.0125252	9.71048e-05						-8.48449	-0.0104474	-0.00393322		-38.8588	-0.0259297	-0.000735918		7.25815	0.00730367	0.0144064
-57.7389	-0.014732	9.71048e-05						-8.15819	0.0175132	-0.00393322		-38.4086	-0.0184914	-0.000735918		7.72828	0.0115097	0.0156253
-57.3829	0.0104482	9.71048e-05						-7.62468	0.00954372	-0.00393322		-37.9866	-0.00570369	-0.000735918		8.23821	0.00678783	0.0170122
-56.8178	-0.00430498	9.71048e-05						-7.07053	-0.0020065	-0.00393322		-37.4746	-0.010098	-0.000735918		8.70684	0.0113294	0.0183463
-56.335	-0.00335153	9.71048e-05						-6.56946	-0.0043517	-0.00393322		-36.9344	-0.0200381	-0.000735918		9.14772	0.0220982	0.0196533
-55.8634	-0.000244097	9.71048e-05						-6.0471	-0.0103879	-0.00393322		-36.4969	-0.010102	-0.000735918		9.61293	0.0274059	0.021087
-55.3017	-0.0143423	9.71048e-05						-5.64012	0.00358318	-0.00393322		-36.0021	-0.0112635	-0.000735918		10.115	0.0244502	0.0226972
-54.9111	0.00422235	9.71048e-05						-5.04661	-0.0147921	-0.00393322		-35.5365	-0.00682342	-0.000735918		10.593	0.0268742	0.0242912
-54.3983	-0.000552922	9.71048e-05						-4.64356	-0.000139049	-0.00393322		-35.0217	-0.0118381	-0.000735918		11.0722	0.0290478	0.0259484
-53.8058	-0.0205337	9.71048e-05						-4.0901	-0.0115693	-0.00393322		-34.5351	-0.0114193	-0.000735918		11.5552	0.0303654	0.027679
-53.4267	0.00023694	9.71048e-05						-3.66124	-0.001393	-0.00393322		-34.0085	-0.0186428	-0.000735918		12.0226	0.0351863	0.0294112
-52.9135	-0.00460569	9.71048e-05						-3.19156	0.00170472	-0.00393322		-33.6365	0.00375042	-0.000735918		12.4619	0.0463083	0.0310909
-52.4346	-0.00291081	9.71048e-05						-2.63929	-0.00951916	-0.00393322		-33.0763	-0.00986443	-0.000735918		12.9812	0.0394736	0.0331412
-51.929	-0.00629448	9.71048e-05						-2.08985	-0.0202523	-0.00390779		-32.5306	-0.0207693	-0.000735918		13.5369	0.024481	0.0354124
-51.503	0.00551741	9.71048e-05						-1.67947	-0.00686944	-0.00381266		-32.1368	-0.00255724	-0.000735918		13.9762	0.035604	0.0372645
-50.931	-0.0105541	9.71048e-05						-1.21899	-0.00217587	-0.00362199		-31.6629	0.000219739	-0.000735918		14.4414	0.0409127	0.0392804
-50.4778	-0.00394011	9.71048e-05						-0.624227	-0.0207696	-0.00324437		-31.0772	-0.0183725	-0.000735918		14.9367	0.0394755	0.0414882
-50.002	-0.00163388	9.71048e-05						-0.238451	-0.0031217	-0.00292028		-30.6388	-0.00862933	-0.000735918		15.3387	0.0589601	0.0433271
-49.5556	0.00628481	9.71048e-05						0.227875	0.000557854	-0.00244535		-30.175	-0.00385266	-0.000735918		15.8913	0.0446553	0.0459232
-49.0175	-0.00330581	9.71048e-05						0.758666	-0.00694169	-0.001794		-29.5965	-0.0210727	-0.000735918		16.3068	0.0611271	0.047927
-48.5715	0.00467691	9.71048e-05						1.27766	-0.0123955	-0.0010431		-29.1554	-0.0118976	-0.000735918		16.8189	0.0558913	0.050459
-48.0485	-0.00204043	9.71048e-05						1.74557	-0.00899121	-0.000269469		-28.7052	-0.00442925	-0.000735918		17.3612	0.0439049	0.0532139
-47.5063	-0.0124033	9.71048e-05						2.26766	-0.0149812	0.000701905		-28.2159	-0.00454192	-0.000735918		17.7686	0.0621887	0.0553334
-47.0836	3.88634e-05	9.71048e-05						2.67032	-0.000262783	0.00152902		-27.6866	-0.0122564	-0.000735918		18.2268	0.069058	0.0577691
-46.5657	-0.00569386	9.71048e-05						3.21765	-0.0106304	0.00276211		-27.1837	-0.0150419	-0.000735918		18.7411	0.0633577	0.0605674
-45.9993	-0.0207053	9.71048e-05						3.69189	-0.00832289	0.00393191		-26.7325	-0.00775433	-0.000735918		19.2692	0.0545588	0.0635122
-45.5837	-0.0069015	9.71048e-05						4.17526	-0.00759975	0.00522113		-26.1568	-0.0244332	-0.000735918		19.6866	0.0705867	0.065891
-45.1396	0.00146109	9.71048e-05						4.58786	0.00539547	0.00639896		-25.6994	-0.0184792	-0.000735918		20.1651	0.0728995	0.0686738
-44.7373	0.0177912	9.71048e-05						5.16808	-0.0106761	0.00817583		-25.2592	-0.00917569	-0.000735918		20.71	0.0603169	0.0719148
-44.1033	-0.0101099	9.71048e-05						5.54494	0.00851707	0.00940542		-24.8208	0.000569028	-0.000735918		21.1907	0.062156	0.0748375
-43.6303	-0.00726156	9.71048e-05						6.14887	-0.0116664	0.0114998		-24.2887	-0.0076846	-0.000735918		21.5929	0.0815854	0.0773294
-43.1012	-0.0151386	9.71048e-05						6.54013	0.00503014	0.0129382		-23.7585	-0.015692	-0.000735918		22.0778	0.0824732	0.080389
-42.7082	0.00298101	9.71048e-05						6.97041	0.014959	0.014594		-23.3319	-0.00375619	-0.000735918		22.598	0.0754385	0.0837392
-42.2213	0.00315662	9.71048e-05						7.48015	0.0111089	0.0166559		-22.8354	-0.00524769	-0.000735918		23.061	0.0812415	0.0867799
-41.6697	-0.00900237	9.71048e-05						7.96054	0.012347	0.0186986		-22.3279	-0.00871958	-0.000735918		23.5285	0.0860176	0.0899069
-41.2382	0.0017477	9.71048e-05						8.43192	0.0151496	0.0207968		-21.7967	-0.0169072	-0.000735918		23.976	0.0953043	0.0929526
-40.7152	-0.0049545	9.71048e-05						8.89503	0.0193847	0.0229489		-21.2956	-0.0191785	-0.000735918		24.4468	0.099344	0.0962135
-40.2323	-0.00401308	9.71048e-05						9.44976	0.00773333	0.0256448		-20.8072	-0.0191084	-0.000735918		24.9371	0.0990067	0.0996705
-39.7086	-0.0108444	9.71048e-05						9.79348	0.0326721	0.0273799		-20.3725	-0.00875548	-0.000735918		25.437	0.0965257	0.103259
-39.2539	-0.00451588	9.71048e-05						10.3797	0.0155583	0.0304532		-19.8695	-0.0115547	-0.000735918		25.8961	0.103193	0.106612
-38.7354	-0.0103544	9.71048e-05						10.7551	0.0349962	0.0324971		-19.3438	-0.0185001	-0.000735918		26.3463	0.111858	0.109953
-38.2844	-0.00331544	9.71048e-05						11.1996	0.0424608	0.0349931		-18.9118	-0.00766541	-0.000735918		26.8421	0.110297	0.113693
-37.8039	-0.00190668	9.71048e-05						11.6835	0.0430949	0.0378042		-18.3206	-0.0271979	-0.000735918		27.2666	0.124738	0.116945
-37.357	0.00591435	9.71048e-05						12.1021	0.0550559	0.040315		-17.9568	-0.00327097	-0.000735918		27.8119	0.112069	0.121192
-36.8503	0.00232427	9.71048e-05						12.6641	0.042141	0.0438016		-17.443	-0.00803692	-0.000735918		28.2063	0.13324	0.124312
-36.3245	-0.00492244	9.71048e-05						13.1401	0.0441263	0.0468585		-16.9264	-0.0133775	-0.000735918		28.706	0.130796	0.128323
-35.7957	-0.0127265	9.71048e-05						13.5605	0.055775	0.0496365		-16.5053	-0.000443157	-0.000735918		29.1873	0.132479	0.131773
-35.3716	-0.000555328	9.71048e-05						14.1156	0.044061	0.0534181		-15.9187	-0.0192248	-0.000735918		29.6727	0.13325	0.135189
-34.9165	0.00571627	9.71048e-05						14.5164	0.0590976	0.056229		-15.4512	-0.0150441	-0.000735918		30.1268	0.141036	0.138385
-34.3156	-0.0158617	9.71048e-05						14.913	0.0748658	0.0590764		-14.9691	-0.0137627	-0.000735918		30.6549	0.132221	0.142102
-34.0261	0.0220083	9.71048e-05						15.498	0.0579671	0.0633966		-14.5162	-0.00683556	-0.000735918		31.0667	0.149502	0.145
-33.4101	-0.00244458	9.71048e-05						15.98	0.0589114	0.0670645		-14.0178	-0.00870729	-0.000735918		31.5937	0.140929	0.14871
-32.8416	-0.0178393	9.71048e-05						16.3991	0.0707758	0.0703323		-13.4767	-0.0187657	-0.000735918		32.0697	0.143807	0.15206
-32.4269	-0.00386313	9.71048e-05						16.8424	0.0784562	0.0738682		-13.0128	-0.0139291	-0.000735918		32.5553	0.144524	0.155478
-31.8888	-0.0134546	9.71048e-05						17.334	0.0777392	0.0778866		-12.5208	-0.0145154	-0.000735918		32.9904	0.156573	0.15854
-31.3846	-0.0165723	9.71048e-05						17.8557	0.0718173	0.0822609		-12.0315	-0.0147179	-0.000735918		33.4974	0.152493	0.162109
-30.8873	-0.0183644	9.71048e-05						18.2692	0.0846502	0.0858168		-11.5249	-0.0179964	-0.000735918		33.9736	0.155307	0.165461
-30.4974	0.000331559	9.71048e-05						18.7644	0.0833161	0.0901346		-11.1338	0.000677146	-0.000735918		34.3818	0.173386	0.168334
-29.9688	-0.00743476	9.71048e-05						19.315	0.0723834	0.094935		-10.569	-0.0138776	-0.000735918		34.896	0.167703	0.171952
-29.534	0.00269393	9.71048e-05						19.6926	0.0914337	0.0982278		-10.0306	-0.0234192	-0.000735918		35.3025	0.186155	0.174814
-28.9275	-0.0199419	9.71048e-05						20.1739	0.0925263	0.102424		-9.60222	-0.0116926	-0.000735918		35.7544	0.194438	0.177994
-28.5557	0.00221681	9.71048e-05						20.6024	0.102755	0.10616		-9.07835	-0.0185191	-0.000735918		36.2328	0.19676	0.181362
-27.9672	-0.0169925	9.71048e-05						21.121	0.0973638	0.110682		-8.63724	-0.00928514	-0.000735918		36.7487	0.190687	0.184993
-27.529	-0.00749331	9.71048e-05						21.5519	0.107173	0.114439		-8.13975	-0.0109756	-0.000735918		37.2745	0.182368	0.188694
-27.0398	-0.00775061	9.71048e-05						22.015	0.111405	0.118477		-7.63862	-0.0132408	-0.000735918		37.6878	0.199314	0.191602
-26.6614	0.013153	9.71048e-05						22.4415	0.121983	0.122196		-7.17841	-0.00783615	-0.000735918		38.174	0.199874	0.195025
-26.1694	0.0123792	9.71048e-05						22.8628	0.133473	0.125868		-6.70548	-0.00481498	-0.000735918		38.6425	0.204419	0.198323
-25.5616	-0.0105172	9.71048e-05						23.4766	0.111561	0.131221		-6.21253	-0.00551351	-0.000735918		39.1235	0.206183	0.201708
-25.1031	-0.0049064	9.71048e-05						23.9075	0.121377	0.134978		-5.60135	-0.028955	-0.000735918		39.6113	0.206397	0.205141
-24.6276	-0.00255205	9.71048e-05						24.2313	0.149765	0.137801		-5.23664	-0.00523269	-0.000735918		40.1333	0.198937	0.208815
-24.0995	-0.0102213	9.71048e-05						24.7446	0.145297	0.142276		-4.68094	-0.0180604	-0.000735918		40.608	0.202075	0.212157
-23.6426	-0.00430166	9.71048e-05						25.1935	0.151983	0.146191		-4.2271	-0.011216	-0.000735918		41.0016	0.223435	0.214927
-23.0801	-0.0185434	9.71048e-05						25.6693	0.154013	0.150339		-3.67322	-0.0236609	-0.000735918		41.4996	0.221363	0.218432
-22.6181	-0.0136085	9.71048e-05						26.2893	0.131037	0.155745		-3.3167	0.00167528	-0.000735918		41.9927	0.220383	0.221903
-22.1074	-0.017958	9.71048e-05						26.6266	0.157089	0.158685		-2.68005	-0.02672	-0.000735918		42.4245	0.233172	0.224941
-21.6846	-0.00553669	9.71048e-05						27.0306	0.171563	0.162208		-2.25441	-0.0144908	-0.000735918		42.9056	0.234886	0.228328
-21.2357	0.00191128	9.71048e-05						27.4509	0.183222	0.165872		-1.80512	-0.00694329	-0.000735918		43.4129	0.230712	0.231899
-20.6339	-0.0198288	9.71048e-05						27.9287	0.184898	0.170039		-1.30035	-0.0100685	-0.000735918		43.7573	0.263105	0.234322
-20.1803	-0.0132762	9.71048e-05						28.4754	0.174629	0.174805		-0.871977	0.00154802	-0.000735918		44.3204	0.246417	0.238286
-19.7073	-0.010437	9.71048e-05						29.0819	0.15399	0.180093		-0.409044	0.00659782	-0.000724428		44.79	0.250696	0.241592
-19.2504	-0.0045247	9.71048e-05						29.4281	0.178494	0.183112		0.113006	0.000167744	-0.000524057		45.2217	0.263491	0.24463
-18.7662	-0.00381342	9.71048e-05						29.9586	0.171021	0.187738		0.671436	-0.0131133	-3.37084e-05		45.7065	0.264375	0.248042
-18.3398	0.0079343	9.71048e-05						30.402	0.178671	0.191604		1.14801	-0.0106815	0.000610407		46.2729	0.246943	0.252029
-17.7843	-0.00497376	9.71048e-05						30.9271	0.17214	0.196182		1.62004	-0.00752635	0.00145321		46.7193	0.256437	0.255171
-17.2984	-0.00460809	9.71048e-05						31.3945	0.175636	0.200257		2.03113	0.00734731	0.00235328		47.181	0.262512	0.25842
-16.776	-0.011186	9.71048e-05						31.7859	0.192295	0.20367		2.49406	0.0122798	0.00355195		47.7122	0.252981	0.262159
-16.3711	0.00466324	9.71048e-05						32.2997	0.187724	0.20815		2.98428	0.0120702	0.00503502		48.1772	0.258288	0.265432
-15.8581	-0.000129531	9.71048e-05						32.7783	0.18926	0.212323		3.52088	0.00297589	0.00691046		48.6636	0.258813	0.268856
-15.2741	-0.0184824	9.71048e-05						33.19	0.202407	0.215912		3.91651	0.020921	0.00846192		49.0645	0.278508	0.271677
-14.8904	0.00141492	9.71048e-05						33.695	0.199364	0.220315		4.3658	0.0283867	0.0103975		49.5342	0.282778	0.274983
-14.3575	-0.00718458	9.71048e-05						34.2265	0.191728	0.224949		4.87421	0.0246818	0.0128104		50.0781	0.270385	0.278812
-13.8412	-0.0126062	9.71048e-05						34.6536	0.202184	0.228674		5.33532	0.0300032	0.0152034		50.5262	0.279489	0.281966
-13.3884	-0.00591759	9.71048e-05						35.1929	0.193191	0.233376		5.81554	0.0316425	0.0179023		51.0858	0.263598	0.285904
-12.9171	-0.00275163	9.71048e-05						35.6722	0.194612	0.237555		6.33577	0.0257521	0.0210642		51.4977	0.280826	0.288803
-12.3925	-0.00975304	9.71048e-05						36.0329	0.216598	0.2407		6.71321	0.0470706	0.0235133		52.0556	0.265298	0.29273
-11.968	0.00234351	9.71048e-05						36.4108	0.235588	0.243995		7.21616	0.0442927	0.0269792		52.5468	0.264713	0.296188
-11.4781	0.00197464	9.71048e-05						36.9894	0.219792	0.249039		7.71183	0.0429834	0.0306215		52.9568	0.282364	0.299073
-11.0373	0.0109518	9.71048e-05						37.4256	0.228667	0.252843		8.14748	0.0532901	0.0340083		53.3709	0.299112	0.301987
-10.4335	-0.0111724	9.71048e-05						37.9337	0.225097	0.257273		8.56676	0.0665865	0.0374317		53.8672	0.297389	0.305481
-9.99469	-0.00180307	9.71048e-05						38.3269	0.241438	0.260701		9.08426	0.0610945	0.041879		54.2728	0.316018	0.308336
-9.43479	-0.0155522	9.71048e-05						38.8464	0.235867	0.265231		9.54628	0.0662103	0.0460566		54.8296	0.300746	0.312255
-9.01842	-0.00189769	9.71048e-05						39.2493	0.250541	0.268744		9.99921	0.0731471	0.0503414		55.2667	0.312305	0.315331
-8.46857	-0.013728	9.71048e-05						39.7547	0.247424	0.27315		10.4685	0.0769577	0.0549791		55.7387	0.316038	0.318654
-8.04643	-0.00117599	9.71048e-05						40.1931	0.255927	0.276973		10.936	0.0809922	0.0597992		56.2932	0.301275	0.322556
-7.56925	0.000868829	9.71048e-05						40.6178	0.266796	0.280676		11.3571	0.0940916	0.0643122		56.7809	0.301483	0.325989
-7.05914	-0.00337478	9.71048e-05						41.1271	0.262998	0.285117		11.7846	0.105828	0.0690594		57.2002	0.317026	0.32894
-6.65246	0.0121298	9.71048e-05						41.5305	0.277568	0.288634		12.3157	0.0977885	0.0751909		57.675	0.320139	0.332282
-5.9622	-0.0265118	9.71048e-05						42.0342	0.274756	0.293026		12.7804	0.102445	0.0807677		58.0985	0.334757	0.335263
-5.54417	-0.0131741	9.71048e-05						42.5588	0.268307	0.2976		13.2807	0.100282	0.0869909		58.5885	0.334456	0.338711
-5.09611	-0.00557036	9.71048e-05						42.95	0.284995	0.30101		13.649	0.123349	0.0917199		59.064	0.337381	0.342059
-4.61005	-0.00522395	9.71048e-05						43.439	0.284722	0.305274		14.1065	0.129265	0.0977659		59.5002	0.349159	0.345128
-4.1101	-0.00752938	9.71048e-05						43.8492	0.298107	0.308851		14.6895	0.111353	0.105748		59.9698	0.353426	0.348434
-3.59769	-0.0122132	9.71048e-05						44.3664	0.292936	0.31336		15.1133	0.123832	0.111762		60.3778	0.371513	0.351305
-3.14263	-0.00594645	9.71048e-05						44.8678	0.290512	0.317732		15.5808	0.127847	0.118419		60.8901	0.366192	0.354911
-2.75686	0.0135483	9.71048e-05						45.2865	0.302419	0.321383		15.981	0.144874	0.124118		61.3733	0.367394	0.358312
-2.27117	0.013965	9.71048e-05						45.7103	0.313457	0.325078		16.4957	0.140079	0.131449		61.834	0.373664	0.361555
-1.68058	-0.00564734	9.71048e-05						46.2061	0.311992	0.329401		16.9023	0.155834	0.137238		62.2765	0.384001	0.364669
-1.22643	0.000791847	9.71048e-05						46.6596	0.317882	0.333355		17.3725	0.159443	0.143934		62.7995	0.37628	0.36835
-0.708963	-0.00485908	9.71048e-05						47.1561	0.316287	0.337684		17.8482	0.161969	0.150708		63.3647	0.359077	0.372329
-0.208843	-0.0071982	9.71048e-05						47.5489	0.332693	0.341109		18.3211	0.165019	0.157443		63.7699	0.3778	0.37518
0.250558	-0.00176299	9.71048e-05						48.0425	0.331628	0.345412		18.7586	0.174833	0.163672		64.301	0.368254	0.378919
0.702323	0.0051301	9.71048e-05						48.5656	0.325419	0.349974		19.2115	0.1818	0.170122		64.7644	0.373899	0.38218
1.23116	-0.00269374	9.71048e-05						49.0509	0.325783	0.354205		19.6635	0.188888	0.176559		65.2193	0.381462	0.385382
1.60255	0.0195465	9.71048e-05						49.4497	0.341152	0.357682		20.1692	0.185664	0.18376		65.7457	0.372967	0.389087
2.15549	0.00712038	0.000273175						49.9522	0.338522	0.362063		20.5475	0.206775	0.189148		66.195	0.381779	0.392249
2.6707	0.00189926	0.00155868						50.3294	0.357632	0.365352		21.1314	0.18864	0.197463		66.6575	0.387602	0.395505
3.13142	0.0070803	0.00376368						50.8281	0.355662	0.3697		21.518	0.208287	0.202968		67.0994	0.398076	0.398615
3.61632	0.00764563	0.0071607						51.2516	0.366733	0.373393		22.0218	0.205484	0.210143		67.5057	0.416529	0.401475
4.14004	0.000798261	0.0120696						51.7801	0.359604	0.378001		22.4593	0.215343	0.216373		67.9725	0.4214	0.404761
4.57335	0.0112124	0.0171046						52.0775	0.392542	0.380594		22.874	0.229547	0.222279		68.5342	0.404983	0.408714
5.01008	0.0209723	0.0230712						52.6602	0.376001	0.385675		23.326	0.236624	0.228716		68.952	0.420859	0.411655
5.45123	0.0298885	0.0300074						53.0677	0.389854	0.389227		23.7835	0.242648	0.235231		69.4402	0.420926	0.415091
5.88051	0.0410725	0.0376338						53.4295	0.411613	0.392383		24.2092	0.254776	0.241292		69.8954	0.428407	0.418295
6.42182	0.0308636	0.048484						53.9976	0.397611	0.397336		24.5848	0.276588	0.246641		70.3545	0.43499	0.421526
6.87859	0.0367968	0.0587097						54.4148	0.409776	0.400973		25.1578	0.26046	0.254801		70.8579	0.431651	0.425069
7.29386	0.0506551	0.0688562						54.8921	0.411519	0.405135		25.6825	0.253579	0.262274		71.3706	0.426226	0.428678
7.70252	0.0657724	0.0796319						55.4031	0.407414	0.40959		26.09	0.269175	0.268076		71.8251	0.433839	0.431877
8.08793	0.0853304	0.0905127						55.8013	0.422872	0.413062		26.4456	0.294779	0.27314		72.2417	0.449973	0.434809
8.4777	0.104054	0.102226						56.3058	0.419885	0.417461		26.9285	0.295942	0.280018		72.6563	0.466559	0.437727
8.90802	0.115037	0.115986						56.8254	0.414292	0.421991		27.4297	0.293571	0.287154		73.0877	0.479368	0.440763
9.28995	0.135256	0.128927						57.2594	0.42353	0.425776		27.8562	0.305596	0.293228		73.6445	0.464024	0.444683
9.77393	0.135991	0.14631						57.7979	0.414654	0.430471		28.3501	0.304732	0.300261		74.1743	0.454757	0.448412
10.148	0.157711	0.160498						58.3918	0.39618	0.435648		28.7821	0.3155	0.306413		74.6263	0.462937	0.451593
10.5104	0.181657	0.174867						58.7849	0.412499	0.439077		29.2605	0.317695	0.313226		75.0942	0.467546	0.454886
10.941	0.192579	0.192224						59.0934	0.443517	0.441766		29.6225	0.342009	0.31838		75.5844	0.46715	0.458337
11.4377	0.190885	0.212245						59.6426	0.432774	0.446555		30.1964	0.325646	0.326553		76.0673	0.468394	0.461735
11.7424	0.225853	0.224525						60.1625	0.427117	0.451088		30.5083	0.359554	0.330995		76.5532	0.468966	0.465155
12.1513	0.240925	0.241006						60.5674	0.44141	0.454618		30.9458	0.369405	0.337225		77.0243	0.472836	0.468472
12.601	0.248201	0.259133						61.0796	0.437088	0.459084		31.496	0.35786	0.345061		77.4896	0.478037	0.471746
13.0088	0.26348	0.27557						61.4296	0.460892	0.462135		31.9544	0.363651	0.351589		77.9967	0.473843	0.475315
13.3887	0.284074	0.290885						61.9222	0.459958	0.466431		32.4128	0.369588	0.358116		78.4616	0.479108	0.478588
13.8215	0.294579	0.308329						62.3387	0.472239	0.470062		32.8757	0.374607	0.364709		78.9363	0.482174	0.481929
14.1639	0.322343	0.32213						62.8115	0.47475	0.474184		33.2404	0.39831	0.369902		79.4615	0.473925	0.485626
14.6177	0.328846	0.340419						63.2623	0.481068	0.478115		33.7479	0.394885	0.377129		79.9292	0.478571	0.488917
14.976	0.353572	0.354861						63.7556	0.480009	0.482417		34.199	0.402061	0.383553		80.4474	0.471868	0.492565
15.4345	0.35916	0.373344						64.2875	0.472278	0.487054		34.6656	0.406329	0.390198		80.9415	0.470585	0.496043
15.828	0.377164	0.389205						64.6167	0.499686	0.489924		35.2013	0.397442	0.397826		81.3636	0.485469	0.499013
16.233	0.392975	0.405528						65.0497	0.509079	0.4937		35.5524	0.423951	0.402826		81.8207	0.492485	0.50223
16.5748	0.420844	0.419306						65.5863	0.500523	0.498378		36.0499	0.422392	0.40991		82.321	0.489795	0.505752
17.0244	0.428139	0.437428						66.0458	0.505323	0.502385		36.5446	0.421284	0.416956		82.7738	0.497775	0.508939
17.3813	0.453122	0.451815						66.5044	0.510293	0.506383		36.933	0.440442	0.422486		83.2329	0.504338	0.51217
17.7946	0.467341	0.468474						66.9526	0.517058	0.510291		37.4268	0.439612	0.429519
18.2147	0.480274	0.485405										37.8425	0.453595	0.435438
18.6126	0.497419	0.501447										38.3127	0.457301	0.442134
												38.7192	0.473107	0.447923
												39.2367	0.467618	0.455293
												39.6078	0.490218	0.460577
												40.2463	0.46166	0.469669
												40.5455	0.498011	0.473931
												41.0721	0.490918	0.48143
												41.4268	0.516653	0.486481

## Sheet: Fig5B-C
Fig5C								Fig5B
k	Frequency	Frequency	Frequency	Frequency	Frequency			Young's modulus	Frequency	Frequency	Frequency	Frequency	Frequency
N/m	%	%	%	%	%			MPa	%	%	%	%	%
	WT	Lpp+21	LppPG-	Lpp+21,PG-	DeltaLpp				WT	Lpp+21	LppPG-	Lpp+21,PG-	DeltaLpp
0.0005	0	0	0	0	0			0.1	0	0	0.613497	0.862069	1.63934
0.0015	0	0	0	0	0			0.3	0	0	13.4969	1.2931	27.0492
0.0025	0	0	0	0.431034	0			0.5	0	0	52.1472	8.62069	38.5246
0.0035	0	0	0	3.44828	3.26531			0.7	0	0	30.0613	12.069	25.4098
0.0045	0	0	0.613497	3.01724	26.1224			0.9	0	0	3.06748	31.4655	5.32787
0.0055	0	0	0	6.89655	53.0612			1.1	0	0.390625	0.613497	35.7759	1.63934
0.0065	0	0	2.45399	14.2241	14.6939			1.3	0	1.95312	0	9.05172	0.409836
0.0075	0	0	12.2699	15.5172	2.85714			1.5	0	5.46875	0	0.862069	0
0.0085	0	0	41.7178	22.8448	0			1.7	0	11.3281	0	0	0
0.0095	0	0	26.3804	26.7241	0			1.9	0	17.5781	0	0	0
0.0105	0	0	10.4294	6.89655	0			2.1	0	19.9219	0	0	0
0.0115	0	0	3.68098	0	0			2.3	0	21.4844	0	0	0
0.0125	0	0	0	0	0			2.5	0	14.8438	0	0	0
0.0135	0	1.17188	1.22699	0	0			2.7	0	6.25	0	0	0
0.0145	0	0	0.613497	0	0			2.9	0	0.390625	0	0	0
0.0155	0	2.34375	0.613497	0	0			3.1	0	0.390625	0	0	0
0.0165	0	3.90625	0	0	0			3.3	0	0	0	0	0
0.0175	0	8.98438	0	0	0			3.5	0	0	0	0	0
0.0185	0	6.64062	0	0	0			3.7	0.392157	0	0	0	0
0.0195	0	7.42188	0	0	0			3.9	2.35294	0	0	0	0
0.0205	0	12.1094	0	0	0			4.1	7.45098	0	0	0	0
0.0215	0	15.2344	0	0	0			4.3	12.549	0	0	0	0
0.0225	0	13.6719	0	0	0			4.5	18.0392	0	0	0	0
0.0235	0	13.2812	0	0	0			4.7	24.7059	0	0	0	0
0.0245	0	8.98438	0	0	0			4.9	14.902	0	0	0	0
0.0255	0	3.90625	0	0	0			5.1	8.23529	0	0	0	0
0.0265	0	2.34375	0	0	0			5.3	7.05882	0	0	0	0
0.0275	0	0	0	0	0			5.5	2.7451	0	0	0	0
0.0285	0	0	0	0	0			5.7	0	0	0	0	0
0.0295	0	0	0	0	0			5.9	0.392157	0	0	0	0
0.0305	0	0	0	0	0			6.1	0	0	0	0	0
0.0315	0	0	0	0	0			6.3	0.392157	0	0	0	0
0.0325	0	0	0	0	0			6.5	0.392157	0	0	0	0
0.0335	0.398406	0	0	0	0			6.7	0	0	0	0	0
0.0345	1.19522	0	0	0	0			6.9	0.392157	0	0	0	0
0.0355	1.59363	0	0	0	0			7.1	0	0	0	0	0
0.0365	3.18725	0	0	0	0			7.3	0	0	0	0	0
0.0375	6.3745	0	0	0	0			7.5	0	0	0	0	0
0.0385	8.76494	0	0	0	0			7.7	0	0	0	0	0
0.0395	11.9522	0	0	0	0			7.9	0	0	0	0	0
0.0405	17.1315	0	0	0	0			8.1	0	0	0	0	0
0.0415	12.3506	0	0	0	0			8.3	0	0	0	0	0
0.0425	12.3506	0	0	0	0			8.5	0	0	0	0	0
0.0435	11.5538	0	0	0	0			8.7	0	0	0	0	0
0.0445	10.3586	0	0	0	0			8.9	0	0	0	0	0
0.0455	1.99203	0	0	0	0			9.1	0	0	0	0	0
0.0465	0.796813	0	0	0	0			9.3	0	0	0	0	0
0.0475	0	0	0	0	0			9.5	0	0	0	0	0
0.0485	0	0	0	0	0			9.7	0	0	0	0	0
0.0495	0	0	0	0	0			9.9	0	0	0	0	0
0.0505	0	0	0	0	0
0.0515	0	0	0	0	0
0.0525	0	0	0	0	0
0.0535	0	0	0	0	0
0.0545	0	0	0	0	0
0.0555	0	0	0	0	0
0.0565	0	0	0	0	0
0.0575	0	0	0	0	0
0.0585	0	0	0	0	0
0.0595	0	0	0	0	0

## Sheet: Fig5D-E
Fig5D							Fig5E
Young's modulus	Young's modulus	Young's modulus	Young's modulus	Young's modulus			k	k	k	k	k
MPa	MPa	MPa	MPa	MPa			N/m	N/m	N/m	N/m	N/m
WT	Lpp+21	LppPG-	Lpp+21,PG-	DeltaLpp			WT	Lpp+21	LppPG-	Lpp+21,PG-	DeltaLpp
2.12425	2.06537	0.54628	1.26234	0.81553			0.0268645	0.021188	0.00904788	0.0107835	0.0109638
2.23967	0.742406	3.11367	2.01574	0.643426			0.0229566	0.00578697	0.0307548	0.017517	0.0096785
6.02559	0.723696	0.413398	2.75687	2.66692			0.0409327	0.00754805	0.00939947	0.0212506	0.0207474
2.26217	2.63523	1.15436	2.38691	1.8579			0.0245625	0.0247109	0.00663057	0.0186922	0.0145564
4.69341	2.5084	1.05974	1.90227	1.97429			0.0467024	0.021544	0.0102064	0.0146278	0.0123018
2.16068	1.98888	1.10764	4.24862	2.26144			0.0208226	0.0211556	0.00941538	0.0230815	0.0172476
2.34793	1.30391	0.993558	3.41302	0.590667			0.0143771	0.0119398	0.0107582	0.0184669	0.00512694
5.75238	1.32776	1.26776	1.55219	0.869745			0.0238465	0.0153237	0.0223829	0.0144625	0.00866313
3.09825	2.40933	2.3333	0.368064	1.01787			0.0234899	0.0236458	0.0100683	0.00580385	0.0107879
1.89183	0.603576	1.04262	0.858157	1.9214			0.0152761	0.00688501	0.0128607	0.0080936	0.0187885
5.21778	1.35189	1.41876	0.933615	0.52293			0.0224211	0.0128583	0.00809595	0.00795683	0.00537503
3.98286	2.23716	0.839577	0.651064	2.45216			0.0251018	0.0183496	0.00592885	0.0118628	0.0227916
5.56847	0.88782	0.902222	1.63752	2.85663			0.0288768	0.00835409	0.00607224	0.0166108	0.0258149
2.74765	5.02959	0.741304	1.26056	2.49035			0.0171734	0.0311681	0.0141092	0.00927059	0.0244532
1.82599	0.757807	1.54799	0.417164	1.13349			0.0117981	0.00784765	0.0150136	0.00370955	0.0109873
--	3.19571	1.54437	2.27276	1.0139			--	0.0254897	0.0323314	0.0186235	0.0102325
--	--	3.70281	1.18061	0.84415			--	--	0.0111446	0.00842075	0.00895512
--	--	1.18387	1.53171	1.21485			--	--	0.0234048	0.0142261	0.0135563
--	--	2.93758	--	--			--	--	0.0168353	--	--
--	--	1.88713	--	--

## Sheet: Fig6
Fig6A	Young modulus	Error	Young modulus	Error	Young modulus	Error	Young modulus	Error
	MPa	MPa	MPa	MPa	MPa	MPa	MPa	MPa
	Untreated	Untreated	Treated 30min	Treated 30min	Treated 90min	Treated 90min	Treated 150min	Treated 150min
WT	3.4626	1.57135	4.18372	2.22333	2.77809	2.12316	2.81296	1.55346
Lpp+21	1.86053	1.16859	0.384602	0.162753	0.674525	0.544949	0.540509	0.198123
LppPG-	1.5434	0.872665	1.75013	0.897877	0.751332	0.729452	0.958711	0.702265
Lpp+21,PG-	1.70273	1.02933	0.367306	0.294176	0.63843	0.427281	0.108177	0.0725494
DeltaLpp	1.5082	0.793142	1.32091	0.453716	1.25618	0.831644	0.735668	0.721393
Fig6B	k	Error	k	Error	k	Error	k	Error
	N/m	N/m	N/m	N/m	N/m	N/m	N/m	N/m
	Untreated	Untreated	Treated 30min	Treated 30min	Treated 90min	Treated 90min	Treated 150min	Treated 150min
WT	0.0243468	0.00930433	0.0305051	0.0150082	0.0201166	0.0126513	0.0225397	0.0106513
Lpp+21	0.0164872	0.00796231	0.00389723	0.00160055	0.00558649	0.00675395	0.0047239	0.00100026
LppPG-	0.013919	0.00788147	0.0146767	0.00629328	0.00642864	0.00553484	0.00846586	0.00590187
Lpp+21,PG-	0.0135256	0.00556814	0.00456734	0.00290625	0.00617187	0.0032562	0.00279941	0.000792701
DeltaLpp	0.013946	0.00631075	0.0106346	0.00311376	0.0101067	0.00719655	0.00745655	0.00667631
Fig6D	OD\-(600, treated) / OD\-(600, untreated)	OD\-(600, treated) / OD\-(600, untreated)	Standard Deviation	OD\-(600, treated) / OD\-(600, untreated)	Standard Deviation	OD\-(600, treated) / OD\-(600, untreated)	Standard Deviation
	Untreated	30 min	30 min	90 min	90 min	150 min	150 min
WT	1	0.893951	0.0112252	0.904279	0.0175184	0.929855	0.0522125
Lpp+21	1	0.747575	0.047968	0.478571	0.0303046	0.291162	0.0181871
LppPG-	1	0.882778	0.0471503	0.88057	0.00252088	0.80337	0.173409
Lpp+21,PG-	1	0.866508	0.0869482	0.52381	0.0673435	0.15247	0.0375149
DeltaLpp	1	0.929784	0.0743749	0.88057	0.00252088	0.832892	0.10512

## Sheet: FigS1
Figure S1A							Figure S1B
Length	Length	Length	Length	Length			Length	Length	Length	Length	Length
µm	µm	µm	µm	µm			µm	µm	µm	µm	µm
WT	Lpp+21	LppPG-	Lpp+21,PG-	DeltaLpp			WT	DeltaLpp	LppPG-	Lpp+21	Lpp+21,PG-
2.701	2.369	4.4	3.48	3.9			3.67928	1.74845	2.69226	1.67141	3.06112
3.656	2.521	4.8	4.24	3.22			2.57318	2.12172	2.04904	2.66215	2.19812
3.146	2.266	4.7	3.89	3.26			1.37455	1.63148	2.90365	2.73956	2.8383
4.402	2.347	3.2	3.29	3.8			2.06274	2.70187	1.67461	3.07352	2.80837
4.454	4.259	3.1	3.3	3.12			5.21994	3.55792	2.19197	3.02041	1.71796
4.109	4.978	2.9	3.85	3.82			2.25528	2.03747	2.263	2.64978	1.49641
4.253	3.878	3.4	4.1	3.4			1.64666	1.86525	2.53207	4.32105	2.37757
3.633	5.648	3.54	3.34	3.55			2.29368	2.09773	2.32926	3.13939	2.36591
4.341	4.051	2.85	3.28	4.39			2.61884	2.50561	2.73348	5.29644	2.34993
4.156	3.906	3.52	2.72	3.37			1.84252	2.09019	2.23293	4.80549	1.56759
3.463	4.826	3.13	4.01	3.27			1.77485	1.61117	3.33239	3.58294	1.96267
2.675	5.037	2.74	3.11	3.51			2.55784	1.96636	2.12535	3.68152	1.9564
2.508	4.936	2.32	2.6	3.83			1.63097	1.76684	1.41759	4.13796	2.41723
4.966	4.49	3.01	3.1	2.44			1.43393	1.84445	2.23963	3.3568	2.03668
4.901	5	3.42	3	3.7			2.66313	2.27191	1.72899	2.17033	2.08412
5.534	4.026	3.14	4.12	3.12			1.59038	1.3607	2.17318	4.27606	3.09949
4.116	4.123	3.5	--	3.27			1.69044	2.61035	2.44729	3.21146	1.83149
4.345	4.98	3	--	4.2			3.09949	2.52003	1.64583	3.21733	2.36465
4.493	3.72	4.53	--	4.47			2.7249	1.64186	2.34335	4.56104	1.70019
3.438	3.99	2.8	--	3.78			2.75268	1.77041	3.76493	2.50343	2.42378
4.137	4.18	2.9	--	--			2.47183	2.28694	2.50663	3.73063	2.23743
4.215	3.82		--	--			2.49214	2.34087	2.32979	7.08895	3.27228
4.482	4.84		--				1.80985	2.10465	1.9655	0.978896	2.558
3.458	3.72		--				2.62577	2.50332	3.12011	5.11802	2.06181
3.166	--		--				2.08552	2.39632	1.64666	8.21286	2.22176
3.3	--		--				2.35016	1.41545	2.04881	6.67702	1.96508
3.22	--		--				1.90694	2.06612	5.76625	3.30887	3.3544
2.95	--		--				2.11037	2.69893	2.65031	2.12377	2.4058
4.16	--		--				2.34688	2.35719	2.85507	3.84995	2.62848
							3.63773	1.62561	2.22684	2.13567	1.69414
							2.47385	3.6269	1.9641	3.85014	2.56524
							2.16457	3.49242	1.94119	3.54802	2.40298
							2.31903	2.34955	1.48803	2.71345	2.38242
							1.84224	2.59882	2.37407	3.49932	1.67031
							1.76206	2.45132	2.07999	4.42298	2.93384
							1.66267	1.67144	1.52481	3.24315	2.08679
							2.17311	3.49797	1.77105	2.63698	3.51844
							1.84325	3.11342	1.82357	2.80735	3.40536
							2.10647	2.45846	1.90043	3.11951	2.46334
							2.52202	1.44923	2.10201	3.40201	1.68116
							3.11725	1.98689	2.50243	2.43877	1.97057
							1.83891	2.58985	1.55385	4.88612	1.97521
							2.48591	2.20903	2.12737	3.67088	2.22944
							3.31565	3.25777	1.39141	3.8459	2.50922
							2.05604	1.87502	1.38124	3.58816	1.42292
							3.31499	2.30778	2.70433	3.70466	2.15921
							2.66781	1.92511	3.55649	2.1092	3.76
							2.11421	2.1773	2.0374	4.51367	2.08516
							2.69656	3.16889	2.31093	3.24528	2.39184
							2.66437	4.34865	2.37076	3.81134	2.2169
							3.05546	2.09034	1.48001	2.65832	2.19352
							3.01881	1.59707	1.64822	1.76478	2.1909
							3.14481	1.4655	1.90617	2.70767	1.86912
							1.60762	1.42681	2.6775	2.0583	2.01644
							2.13726	2.75813	1.98634	2.07892	2.88147
							7.57707	3.05691	1.54784	2.31809	3.61129
							2.8469	1.97587	2.52003	2.50547	1.96072
							3.22788	3.242	1.58313	6.36569	2.02543
							2.55703	2.1315	2.53534	3.80774	2.11051
							1.63276	2.44861	1.34924	3.30973	2.39525
							1.95764	1.43102	2.1662	4.22112	2.03727
							2.75343	1.60319	1.71008	3.52441	1.85856
							2.46618	4.02486	3.09481	3.13414	2.64621
							3.50726	3.60351	1.65073	2.77651	1.98821
							1.96515	1.82679	1.57977	4.25965	2.47927
							3.05823	2.34824	1.95393	3.2107	2.83477
							1.24984	2.09693	2.39817	2.579	3.25752
							1.78262	2.55572	4.30044	1.9803	2.33222
							1.88269	3.40426	2.3446	2.06714	1.42095
							1.57937	1.66584	3.27362	3.5993	4.35788
							1.75833	1.72337	1.99546	3.93823	1.87111
							1.76655	1.45528	2.22344	2.47917	2.54488
							3.79969	2.1221	2.08337	2.04605	2.02669
							1.48897	2.82446	1.73269	4.10142	2.34375
							2.50796	2.41879	1.95092	2.30936	2.11495
							1.98186	2.13557	2.1886	2.52137	2.65646
							1.8147	1.60291	2.35594	2.95779	2.10187
							2.6549	2.55965	1.56326	2.59373	1.66212
							1.45823	3.22613	1.76742	2.23896	2.61538
							2.7057	1.69703	1.57019	2.10057	2.66864
							3.47648	2.33907	1.62095	4.66441	2.07213
							2.43218	3.27686	2.5828	3.37216	2.07017
							2.3435	2.65174	2.21717	4.07691	2.40143
							2.72568	1.71454	1.40873	2.52617	2.40722
							1.71106	1.78679	2.54048	1.94124	3.21792
							2.62801	4.58567	2.24691	1.64022	1.88533
							2.41186	2.78741	2.59024	4.30931	2.70629
							2.80085	2.42438	1.83582	3.95417	2.63888
							3.91794	1.65902	1.5304	2.22701	2.22642
							1.77026	1.65727	3.0495	3.75237	1.5655
							2.97635	1.56249	2.73144	2.52824	3.65994
							2.41042	2.63467	2.6939	3.51542	2.26673
							2.28306	2.3461	2.38769	2.13743	1.35997
							2.27386	2.71086	2.21105	2.83935	2.10444
							1.8787	1.65927	2.47214	3.40392	1.69601
							2.13457	2.78229	2.62194	3.73732	1.42245
							1.76173	2.42022	1.8864	2.25296	1.91203
							3.35498	2.54056	1.62727	3.80345	2.68854
							2.93339	1.69014	2.42582	0.696882	2.51719
							2.61634	1.73366	2.10331	2.42041	2.20974
							3.53892	1.4213	2.87539	2.29193	2.01933
							7.32424	2.71921	2.5739	2.1015	2.61269
							1.73073	1.63725	3.30884	3.69039	2.49315
							1.50564	2.72257	2.25989	4.02115	2.17372
							1.72211	2.49334	2.41642	2.71378	2.24053
							1.82829	2.76091	2.35133	2.7189	1.96022
							1.82581	2.95087	1.73665	3.09066	2.43506
							1.79828	2.01307	2.51825	4.48705	2.76287
							2.23408	2.29313	2.26766	2.56313	1.82401
							3.28591	2.06343	1.29147	2.16556	2.02683
							1.61639	2.6738	1.98524	2.83292	2.86578
							2.06027	2.5158	2.11386	3.87834	2.31498
							2.53955	2.04015	2.26271	2.06955	3.60353
							3.36689	2.18074	3.42219	3.71607	2.36859
							1.82782	2.70245	2.46106	2.91483	1.70342
							2.32187	2.23226	2.41833	2.61998	3.85176
							2.84936	2.29294	2.24592	3.13667	2.54404
							3.37316	1.99036	1.5264	5.25181	2.11568
							2.04609	1.55078	1.72984	2.76966	1.83843
								2.66481	1.35752	3.00607	3.14625
								2.14306	2.4816	1.63288	3.27066
								2.44065	3.0363	5.21697	1.57082
								2.45285	2.50328	3.74216	2.0972
								2.00784	2.36939	2.6669	3.08966
								1.51732	2.32676	2.19001	2.57424
								1.85932	2.49374	3.539	1.76926
								1.46015	2.2883	3.06336	2.39132
								1.93617	4.49421	1.47849	2.92237
								2.32673	1.89921	2.06657	2.0043
								1.51812	2.10941	3.38526	2.27868
								1.87188	2.106	1.92268	4.01808
								2.15877	1.7116	3.35411	1.80719
								2.87165	2.83241	2.96396	2.26246
								1.36203	1.56687	3.37434	2.15536
								3.34672	2.15047	3.7771	2.07647
								1.94833	2.16244	3.60104	3.79033
								2.05445	2.48614	2.89989	3.04573
								2.88576	1.44269	5.42567	2.09826
								1.37609	2.30545	4.17762	2.03238
								2.84629	1.95525	3.34414	2.37995
								3.4034	3.68036	2.1495	3.28622
								2.13452	2.76401	2.22504	1.97967
								1.34756	2.06262	2.34295	2.75167
								2.25608	1.31065	2.50143	2.64495
								3.46827	2.21181	3.31488	2.12078
								2.87314	2.06711	4.2619
								1.93642	2.55072	3.42875
								1.55153	2.73124	3.16898
								1.73126	2.76099	2.71893
								2.25822	2.48289	4.25113

## Sheet: FigS2
Height	Height	Height	Height			Volume	Volume	Volume	Volume
µm	µm	µm	µm			µm³	µm³	µm³	µm³
WT	Lpp+7	Lpp+14	Lpp+21			WT	Lpp+7	Lpp+14	Lpp+21
0.862959	0.89	0.89	1.01861			2.78304	4.1296	3.3286	3.45314
1.11858	0.91	0.87	1.19362			4.76429	3.45345	3.4452	4.1616
0.875177	0.99	0.94	1.40202			3.55727	3.2175	2.68088	4.91796
0.987597	0.92	1.04	1.20011			5.54294	3.01392	3.0888	4.25032
1.11957	0.97	0.98	0.782459			5.99882	3.4047	4.3906	4.6155
1.00344	0.95	1.17	1.06917			5.96615	3.705	5.79501	7.99946
0.89984	1	0.93	0.951936			4.92537	3.795	3.25128	5.03166
0.946098	0.98	1.02	1.07933			4.79829	3.4496	3.5035	8.49787
1.16762	1.16	0.86	1.18049			7.238	5.568	3.33207	7.70407
0.985405	0.95	0.95	1.38033			6.22902	3.971	3.41145	9.52154
0.993907	1	0.9	1.10928			4.57428	4.32	2.8728	8.56542
0.880341	0.85	1.1	1.21884			2.55037	2.78936	3.96	10.1114
0.840751	0.9	0.9	1.15049			2.53454	3.86631	3.8628	10.0458
1.093	1.04	0.84	1.12			6.32341	4.31902	3.38184	8.64451
0.979699	0.91	0.97	0.91			6.0595	3.13404	4.0804	8.03075
0.976724	0.83	0.91	1.04			6.12408	2.51075	3.87387	5.89117
1.11227	0.82	0.8	1.35			6.45053	2.7306	2.3256	9.76285
0.882963	0.93	1.3	1.18			4.36974	3.10155	4.6332	9.10842
0.86	0.97	1.21	1.34			4.83384	3.57348	5.41475	7.3775
0.91	0.81	1.12	1.15			3.92637	2.9484	3.03968	7.3416
1.2	0.83	--	1.22			6.52322	2.68422	--	7.34342
0.88	0.88	--	1.5			4.40653	2.72272	--	8.8242
1	0.98	--	1.27			5.95658	3.0135	--	10.6954
1.16	--	--	1.6			5.55161	--	--	9.2256
0.94	--	--	--			3.6516	--	--	--
0.8	--	--	--			3.168	--	--	--
0.92	--	--	--			3.76225	--	--	--
0.79	--	--	--			2.56355	--	--	--
0.93	--	--	--			4.44912	--	--	--

## Sheet: FigS3A
Lpp+21											WT
Lateral section	Height		Lateral section	Height		Lateral section	Height				Lateral section	Height		Section	Height		Lateral section	Height
µm	µm		µm	µm		µm	µm				µm	µm		µm	µm		µm	µm
	t0			1h			2h					t0			1h			2h
0	1.43486e-09		-1.52625e-07	2.01381e-09		-2.3327e-07	-1.15362e-09				0	-1.33548e-09		0	1.2617e-09		-2.21566e-07	-1.72016e-09
7.90121e-08	-3.33357e-09		-7.24849e-08	1.65953e-09		-1.53428e-07	-1.06224e-09				1.13911e-07	-1.46191e-09		1.17228e-07	6.34539e-10		-1.04082e-07	-5.11935e-10
1.58024e-07	-3.21535e-09		7.65554e-09	-1.83779e-09		-7.3586e-08	5.71732e-10				2.27822e-07	-1.32419e-10		2.34456e-07	7.35845e-10		1.34009e-08	1.29885e-09
2.37036e-07	1.22456e-09		8.7796e-08	-1.95073e-09		6.25606e-09	2.31965e-09				3.41733e-07	-9.56072e-11		3.51683e-07	-4.09548e-10		1.30884e-07	9.10291e-10
3.16048e-07	-3.33414e-10		1.67937e-07	-3.54091e-09		8.60982e-08	1.07675e-09				4.55644e-07	1.4174e-10		4.68911e-07	-1.77044e-10		2.48367e-07	-4.23336e-10
3.9506e-07	1.28292e-09		2.48077e-07	1.69763e-09		1.6594e-07	1.68919e-09				5.69555e-07	3.74884e-10		5.86139e-07	-6.89925e-10		3.65851e-07	-1.25875e-10
4.74073e-07	-1.0233e-10		3.28217e-07	-1.45223e-09		2.45782e-07	2.78598e-09				6.83467e-07	-8.67109e-10		7.03367e-07	2.98783e-09		4.83334e-07	8.0095e-10
5.53085e-07	-1.09913e-10		4.08358e-07	8.89413e-10		3.25624e-07	4.66948e-10				7.97378e-07	4.89632e-09		8.20595e-07	-2.96356e-10		6.00817e-07	7.23523e-10
6.32097e-07	-2.19159e-09		4.88498e-07	-5.17951e-11		4.05467e-07	5.38044e-09				9.11289e-07	4.25464e-08		9.37823e-07	5.22768e-08		7.183e-07	-4.1408e-10
7.11109e-07	-1.64141e-10		5.68639e-07	-2.97298e-09		4.85309e-07	1.49038e-09				1.0252e-06	1.91434e-07		1.05505e-06	1.97933e-07		8.35784e-07	4.27726e-10
7.90121e-07	7.10934e-09		6.48779e-07	1.6922e-10		5.65151e-07	2.28315e-08				1.13911e-06	4.54636e-07		1.17228e-06	4.68267e-07		9.53267e-07	9.80521e-08
8.69133e-07	1.31717e-07		7.2892e-07	-1.72909e-09		6.44993e-07	-8.92347e-10				1.25302e-06	6.04024e-07		1.28951e-06	6.87804e-07		1.07075e-06	3.54807e-07
9.48145e-07	2.72608e-07		8.0906e-07	9.35625e-08		7.24835e-07	-1.43961e-09				1.36693e-06	7.80947e-07		1.40673e-06	7.76138e-07		1.18823e-06	5.24341e-07
1.02716e-06	4.05357e-07		8.89201e-07	2.25773e-07		8.04677e-07	4.50288e-08				1.48084e-06	8.41172e-07		1.52396e-06	8.6209e-07		1.30572e-06	7.41062e-07
1.10617e-06	5.56526e-07		9.69341e-07	3.7269e-07		8.84519e-07	1.6897e-07				1.59476e-06	9.02168e-07		1.64119e-06	8.8427e-07		1.4232e-06	8.28049e-07
1.18518e-06	6.90873e-07		1.04948e-06	4.9187e-07		9.64361e-07	3.12426e-07				1.70867e-06	9.18026e-07		1.75842e-06	9.06655e-07		1.54068e-06	9.10265e-07
1.26419e-06	7.85364e-07		1.12962e-06	6.46528e-07		1.0442e-06	4.37865e-07				1.82258e-06	9.01148e-07		1.87565e-06	8.78744e-07		1.65817e-06	9.47167e-07
1.34321e-06	8.95785e-07		1.20976e-06	7.54809e-07		1.12405e-06	5.92652e-07				1.93649e-06	8.48199e-07		1.99287e-06	8.35323e-07		1.77565e-06	9.45019e-07
1.42222e-06	9.77655e-07		1.2899e-06	8.72559e-07		1.20389e-06	7.10944e-07				2.0504e-06	7.78302e-07		2.1101e-06	7.34381e-07		1.89313e-06	9.14306e-07
1.50123e-06	1.0512e-06		1.37004e-06	9.63488e-07		1.28373e-06	8.2117e-07				2.16431e-06	5.8775e-07		2.22733e-06	6.21005e-07		2.01062e-06	8.68756e-07
1.58024e-06	1.09565e-06		1.45018e-06	1.03579e-06		1.36357e-06	9.26331e-07				2.27822e-06	3.14714e-07		2.34456e-06	4.73277e-08		2.1281e-06	7.50049e-07
1.65925e-06	1.13052e-06		1.53032e-06	1.09235e-06		1.44341e-06	1.0055e-06				2.39213e-06	2.77416e-09		2.46178e-06	8.56135e-11		2.24558e-06	6.05561e-07
1.73827e-06	1.15119e-06		1.61047e-06	1.13371e-06		1.52326e-06	1.06222e-06				2.50604e-06	-9.96553e-10		2.57901e-06	-1.36974e-09		2.36307e-06	-4.89926e-10
1.81728e-06	1.15833e-06		1.69061e-06	1.16086e-06		1.6031e-06	1.10236e-06				2.61996e-06	4.07715e-10		2.69624e-06	2.42542e-09		2.48055e-06	9.21151e-10
1.89629e-06	1.15989e-06		1.77075e-06	1.18173e-06		1.68294e-06	1.13566e-06				2.73387e-06	-5.10423e-10		2.81347e-06	4.71929e-09		2.59803e-06	1.22778e-09
1.9753e-06	1.15475e-06		1.85089e-06	1.18996e-06		1.76278e-06	1.15408e-06				2.84778e-06	3.31632e-09		2.9307e-06	-1.73658e-09		2.71552e-06	9.21255e-10
2.05431e-06	1.12564e-06		1.93103e-06	1.18895e-06		1.84262e-06	1.16372e-06				2.96169e-06	-3.95404e-10		3.04792e-06	-9.87415e-10		2.833e-06	1.4982e-10
2.13333e-06	1.09409e-06		2.01117e-06	1.16525e-06		1.92247e-06	1.16551e-06				3.0756e-06	-8.06566e-10		3.16515e-06	-1.00072e-09		2.95048e-06	-1.03347e-09
2.21234e-06	1.05583e-06		2.09131e-06	1.1436e-06		2.00231e-06	1.15566e-06				3.18951e-06	-1.05143e-09		3.28238e-06	-7.93754e-10		3.06797e-06	-9.59775e-10
2.29135e-06	1.00024e-06		2.17145e-06	1.11335e-06		2.08215e-06	1.13872e-06				3.30342e-06	6.68865e-10		3.39961e-06	1.48717e-09		3.18545e-06	-2.88469e-10
2.37036e-06	9.21391e-07		2.25159e-06	1.06952e-06		2.16199e-06	1.09123e-06				3.41733e-06	3.87629e-10		3.51683e-06	-6.93943e-11		3.30293e-06	-2.80227e-10
2.44937e-06	7.96441e-07		2.33173e-06	1.00549e-06		2.24183e-06	1.04729e-06				3.53124e-06	1.90528e-09		3.63406e-06	-1.82988e-09		3.42042e-06	-7.86017e-10
2.52839e-06	5.93606e-07		2.41187e-06	9.11647e-07		2.32168e-06	9.89669e-07				3.64516e-06	1.3507e-10					3.5379e-06	1.83204e-09
2.6074e-06	2.26183e-07		2.49201e-06	7.226e-07		2.40152e-06	9.03635e-07										3.65538e-06	7.29402e-11
2.68641e-06	9.93976e-10		2.57215e-06	4.77819e-07		2.48136e-06	7.58422e-07										3.77287e-06	-4.37463e-10
2.76542e-06	2.14694e-09		2.65229e-06	1.56976e-07		2.5612e-06	5.46007e-07
2.84444e-06	9.73123e-10		2.73243e-06	2.37885e-09		2.64105e-06	2.23299e-07
2.92345e-06	-1.08907e-09		2.81257e-06	2.39919e-09		2.72089e-06	4.95879e-10
3.00246e-06	-1.46841e-09		2.89271e-06	-1.10026e-09		2.80073e-06	3.20385e-09
3.08147e-06	-2.24391e-09		2.97285e-06	1.45785e-08		2.88057e-06	8.29907e-10
3.16048e-06	-1.83859e-09		3.05299e-06	1.87389e-08		2.96041e-06	6.6756e-10
3.2395e-06	2.46123e-10		3.13313e-06	-1.67155e-09		3.04026e-06	2.05859e-08
3.31851e-06	2.35448e-10		3.21327e-06	3.71232e-09		3.1201e-06	-1.79295e-09
3.39752e-06	-2.91773e-10		3.29342e-06	2.59343e-08		3.19994e-06	-1.45124e-09
3.47653e-06	-1.43758e-09		3.37356e-06	-2.1254e-09		3.27978e-06	9.61687e-09
3.55554e-06	-9.38695e-10		3.4537e-06	1.50156e-09		3.35962e-06	-1.25776e-09
3.63456e-06	-1.12534e-09

[truncated: 6 more sheets: FigS3B, FigS4, FigS5, FigS7A, FigS7B-D, FigS8]
